# Supplementary material for: Fiber-optic seismic sensing of vadose zone soil moisture dynamics
Source: Nat Commun. 2024 Aug 5;15:6432. doi: 10.1038/s41467-024-50690-6 (PMC11300608; doi:10.1038/s41467-024-50690-6)
Supplement: Supplementary file 3 — Source Data [file 41467_2024_50690_MOESM3_ESM.xlsx]

## Sheet: Figure 1b
Ridgecrest DAS used in this study				Ridgecrest DAS (entire cable)					Groundwater wells				Weather station
channel	Longitude	Latitude		channel	Longitude	Latitude			Name	Longitude	Latitude		Name	Longtidue	Latitude
146	-117.67	35.6518		0	-117.668	35.6452			USBR	-117.742	35.6497		NID	-117.692	35.6856
147	-117.67	35.6518		1	-117.668	35.6452			MW32	-117.775	35.6485
148	-117.67	35.6519		2	-117.668	35.6452
149	-117.67	35.6518		3	-117.668	35.6452
150	-117.67	35.6518		4	-117.668	35.6452
151	-117.67	35.6518		5	-117.668	35.6452
152	-117.67	35.6518		6	-117.668	35.6452
153	-117.67	35.6518		7	-117.668	35.6452
154	-117.67	35.6518		8	-117.668	35.6452
155	-117.67	35.6518		9	-117.668	35.6452
156	-117.67	35.6518		10	-117.668	35.6452
157	-117.67	35.6518		11	-117.668	35.6452
158	-117.67	35.6518		12	-117.668	35.6452
159	-117.67	35.6519		13	-117.668	35.6452
160	-117.671	35.6519		14	-117.668	35.6452
161	-117.671	35.6519		15	-117.668	35.6452
162	-117.671	35.6519		16	-117.668	35.6452
163	-117.671	35.6519		17	-117.668	35.6452
164	-117.671	35.6519		18	-117.668	35.6452
165	-117.671	35.6519		19	-117.668	35.6452
166	-117.671	35.6519		20	-117.668	35.6452
167	-117.671	35.6519		21	-117.668	35.6452
168	-117.671	35.6519		22	-117.668	35.6452
169	-117.671	35.6519		23	-117.668	35.6452
170	-117.671	35.6519		24	-117.668	35.6452
171	-117.671	35.6519		25	-117.668	35.6452
172	-117.672	35.6519		26	-117.668	35.6453
173	-117.672	35.6519		27	-117.668	35.6453
174	-117.672	35.6519		28	-117.668	35.6454
175	-117.672	35.6519		29	-117.668	35.6455
176	-117.672	35.6519		30	-117.668	35.6456
177	-117.672	35.6519		31	-117.668	35.6456
178	-117.672	35.6519		32	-117.668	35.6457
179	-117.672	35.6519		33	-117.668	35.6458
180	-117.672	35.6519		34	-117.668	35.6458
181	-117.672	35.6519		35	-117.668	35.6459
182	-117.672	35.6519		36	-117.668	35.646
183	-117.673	35.6519		37	-117.668	35.6461
184	-117.673	35.6519		38	-117.668	35.6461
185	-117.673	35.6519		39	-117.668	35.6462
186	-117.673	35.6519		40	-117.668	35.6463
187	-117.673	35.6519		41	-117.668	35.6464
188	-117.673	35.6519		42	-117.668	35.6464
189	-117.673	35.6519		43	-117.668	35.6465
190	-117.673	35.6519		44	-117.668	35.6466
191	-117.673	35.6519		45	-117.668	35.6466
192	-117.673	35.6519		46	-117.668	35.6467
193	-117.673	35.6519		47	-117.668	35.6468
194	-117.674	35.6519		48	-117.668	35.6469
195	-117.674	35.6519		49	-117.668	35.6469
196	-117.674	35.6519		50	-117.668	35.647
197	-117.674	35.6519		51	-117.668	35.6471
198	-117.674	35.6519		52	-117.668	35.6471
199	-117.674	35.6519		53	-117.668	35.6472
200	-117.674	35.6519		54	-117.668	35.6473
201	-117.674	35.6519		55	-117.668	35.6474
202	-117.674	35.6519		56	-117.668	35.6474
203	-117.674	35.6519		57	-117.668	35.6475
204	-117.674	35.6519		58	-117.668	35.6476
205	-117.674	35.6519		59	-117.668	35.6477
206	-117.675	35.6519		60	-117.668	35.6477
207	-117.675	35.6519		61	-117.668	35.6478
208	-117.675	35.6519		62	-117.668	35.6479
209	-117.675	35.6519		63	-117.668	35.6479
210	-117.675	35.6519		64	-117.668	35.648
211	-117.675	35.6519		65	-117.668	35.648
212	-117.675	35.6519		66	-117.668	35.648
213	-117.675	35.6519		67	-117.668	35.648
214	-117.675	35.6519		68	-117.668	35.648
215	-117.675	35.6519		69	-117.668	35.648
216	-117.675	35.6519		70	-117.668	35.648
217	-117.676	35.6519		71	-117.668	35.648
218	-117.676	35.6519		72	-117.669	35.648
219	-117.676	35.6519		73	-117.669	35.648
220	-117.676	35.6519		74	-117.669	35.648
221	-117.676	35.6519		75	-117.669	35.648
222	-117.676	35.6519		76	-117.669	35.648
223	-117.676	35.6519		77	-117.669	35.6481
224	-117.676	35.6519		78	-117.669	35.6481
225	-117.676	35.6519		79	-117.669	35.6481
226	-117.676	35.6519		80	-117.669	35.6481
227	-117.676	35.6519		81	-117.669	35.6481
228	-117.677	35.6519		82	-117.669	35.6481
229	-117.677	35.6519		83	-117.67	35.6481
230	-117.677	35.6519		84	-117.67	35.6481
231	-117.677	35.6519		85	-117.67	35.6481
232	-117.677	35.6519		86	-117.67	35.6481
233	-117.677	35.6519		87	-117.67	35.6481
234	-117.677	35.6519		88	-117.67	35.6481
235	-117.677	35.6519		89	-117.67	35.6481
236	-117.677	35.652		90	-117.67	35.6481
237	-117.677	35.652		91	-117.67	35.6481
238	-117.677	35.652		92	-117.67	35.6482
239	-117.677	35.652		93	-117.67	35.6483
240	-117.678	35.652		94	-117.67	35.6484
241	-117.678	35.652		95	-117.67	35.6484
242	-117.678	35.652		96	-117.67	35.6485
243	-117.678	35.652		97	-117.67	35.6486
244	-117.678	35.652		98	-117.67	35.6486
245	-117.678	35.652		99	-117.67	35.6487
246	-117.678	35.652		100	-117.67	35.6488
247	-117.678	35.652		101	-117.67	35.6489
248	-117.678	35.652		102	-117.67	35.6489
249	-117.678	35.652		103	-117.67	35.649
250	-117.678	35.652		104	-117.67	35.6491
251	-117.679	35.652		105	-117.67	35.6491
252	-117.679	35.652		106	-117.67	35.6492
253	-117.679	35.652		107	-117.67	35.6493
254	-117.679	35.652		108	-117.67	35.6494
255	-117.679	35.652		109	-117.67	35.6494
271	-117.679	35.652		110	-117.67	35.6495
272	-117.679	35.652		111	-117.67	35.6496
273	-117.679	35.652		112	-117.67	35.6496
274	-117.679	35.652		113	-117.67	35.6497
275	-117.68	35.652		114	-117.67	35.6498
276	-117.68	35.652		115	-117.67	35.6499
277	-117.68	35.652		116	-117.67	35.6499
278	-117.68	35.652		117	-117.67	35.65
279	-117.68	35.652		118	-117.67	35.6501
280	-117.68	35.652		119	-117.67	35.6502
281	-117.68	35.652		120	-117.67	35.6502
282	-117.68	35.652		121	-117.67	35.6503
283	-117.68	35.652		122	-117.67	35.6504
284	-117.68	35.652		123	-117.67	35.6504
285	-117.68	35.652		124	-117.67	35.6505
286	-117.681	35.652		125	-117.67	35.6506
287	-117.681	35.652		126	-117.67	35.6507
288	-117.681	35.652		127	-117.67	35.6507
289	-117.681	35.652		128	-117.67	35.6508
290	-117.681	35.652		129	-117.67	35.6509
291	-117.681	35.652		130	-117.67	35.6509
292	-117.681	35.652		131	-117.67	35.651
293	-117.681	35.652		132	-117.67	35.6511
294	-117.681	35.652		133	-117.67	35.6512
295	-117.681	35.652		134	-117.67	35.6512
296	-117.681	35.652		135	-117.67	35.6513
297	-117.682	35.652		136	-117.67	35.6514
298	-117.682	35.652		137	-117.67	35.6515
299	-117.682	35.652		138	-117.67	35.6515
300	-117.682	35.652		139	-117.67	35.6516
301	-117.682	35.652		140	-117.67	35.6517
302	-117.682	35.652		141	-117.67	35.6517
303	-117.682	35.652		142	-117.67	35.6518
304	-117.682	35.652		143	-117.67	35.6518
305	-117.682	35.652		144	-117.67	35.6518
306	-117.682	35.652		145	-117.67	35.6518
307	-117.682	35.652		146	-117.67	35.6518
308	-117.683	35.652		147	-117.67	35.6518
309	-117.683	35.652		148	-117.67	35.6519
310	-117.683	35.652		149	-117.67	35.6518
311	-117.683	35.652		150	-117.67	35.6518
312	-117.683	35.652		151	-117.67	35.6518
313	-117.683	35.652		152	-117.67	35.6518
314	-117.683	35.652		153	-117.67	35.6518
315	-117.683	35.652		154	-117.67	35.6518
316	-117.683	35.652		155	-117.67	35.6518
317	-117.683	35.652		156	-117.67	35.6518
318	-117.683	35.652		157	-117.67	35.6518
319	-117.683	35.652		158	-117.67	35.6518
320	-117.684	35.652		159	-117.67	35.6519
321	-117.684	35.652		160	-117.671	35.6519
322	-117.684	35.652		161	-117.671	35.6519
323	-117.684	35.652		162	-117.671	35.6519
324	-117.684	35.652		163	-117.671	35.6519
325	-117.684	35.652		164	-117.671	35.6519
326	-117.684	35.652		165	-117.671	35.6519
327	-117.684	35.652		166	-117.671	35.6519
328	-117.684	35.652		167	-117.671	35.6519
329	-117.684	35.652		168	-117.671	35.6519
330	-117.684	35.652		169	-117.671	35.6519
331	-117.685	35.652		170	-117.671	35.6519
332	-117.685	35.652		171	-117.671	35.6519
333	-117.685	35.652		172	-117.672	35.6519
334	-117.685	35.652		173	-117.672	35.6519
335	-117.685	35.652		174	-117.672	35.6519
336	-117.685	35.652		175	-117.672	35.6519
337	-117.685	35.652		176	-117.672	35.6519
338	-117.685	35.652		177	-117.672	35.6519
339	-117.685	35.652		178	-117.672	35.6519
340	-117.685	35.652		179	-117.672	35.6519
341	-117.685	35.652		180	-117.672	35.6519
342	-117.686	35.652		181	-117.672	35.6519
343	-117.686	35.652		182	-117.672	35.6519
344	-117.686	35.652		183	-117.673	35.6519
345	-117.686	35.652		184	-117.673	35.6519
346	-117.686	35.652		185	-117.673	35.6519
347	-117.686	35.652		186	-117.673	35.6519
348	-117.686	35.652		187	-117.673	35.6519
349	-117.686	35.652		188	-117.673	35.6519
350	-117.686	35.652		189	-117.673	35.6519
351	-117.686	35.652		190	-117.673	35.6519
352	-117.686	35.652		191	-117.673	35.6519
353	-117.686	35.652		192	-117.673	35.6519
354	-117.687	35.652		193	-117.673	35.6519
355	-117.687	35.652		194	-117.674	35.6519
356	-117.687	35.652		195	-117.674	35.6519
357	-117.687	35.652		196	-117.674	35.6519
358	-117.687	35.652		197	-117.674	35.6519
359	-117.687	35.652		198	-117.674	35.6519
360	-117.687	35.652		199	-117.674	35.6519
361	-117.687	35.652		200	-117.674	35.6519
362	-117.687	35.652		201	-117.674	35.6519
363	-117.687	35.652		202	-117.674	35.6519
364	-117.687	35.652		203	-117.674	35.6519
365	-117.688	35.652		204	-117.674	35.6519
366	-117.688	35.652		205	-117.674	35.6519
367	-117.688	35.652		206	-117.675	35.6519
368	-117.688	35.652		207	-117.675	35.6519
369	-117.688	35.652		208	-117.675	35.6519
370	-117.688	35.652		209	-117.675	35.6519
371	-117.688	35.652		210	-117.675	35.6519
372	-117.688	35.652		211	-117.675	35.6519
373	-117.688	35.652		212	-117.675	35.6519
374	-117.688	35.652		213	-117.675	35.6519
375	-117.688	35.652		214	-117.675	35.6519
376	-117.689	35.652		215	-117.675	35.6519
377	-117.689	35.652		216	-117.675	35.6519
378	-117.689	35.652		217	-117.676	35.6519
379	-117.689	35.652		218	-117.676	35.6519
380	-117.689	35.652		219	-117.676	35.6519
381	-117.689	35.652		220	-117.676	35.6519
382	-117.689	35.652		221	-117.676	35.6519
383	-117.689	35.652		222	-117.676	35.6519
384	-117.689	35.652		223	-117.676	35.6519
385	-117.689	35.652		224	-117.676	35.6519
386	-117.689	35.652		225	-117.676	35.6519
387	-117.689	35.652		226	-117.676	35.6519
388	-117.69	35.652		227	-117.676	35.6519
389	-117.69	35.652		228	-117.677	35.6519
390	-117.69	35.652		229	-117.677	35.6519
391	-117.69	35.652		230	-117.677	35.6519
392	-117.69	35.652		231	-117.677	35.6519
393	-117.69	35.652		232	-117.677	35.6519
394	-117.69	35.652		233	-117.677	35.6519
395	-117.69	35.652		234	-117.677	35.6519
396	-117.69	35.652		235	-117.677	35.6519
397	-117.69	35.652		236	-117.677	35.652
398	-117.69	35.652		237	-117.677	35.652
399	-117.691	35.652		238	-117.677	35.652
400	-117.691	35.652		239	-117.677	35.652
401	-117.691	35.652		240	-117.678	35.652
402	-117.691	35.652		241	-117.678	35.652
403	-117.691	35.652		242	-117.678	35.652
404	-117.691	35.652		243	-117.678	35.652
405	-117.691	35.652		244	-117.678	35.652
406	-117.691	35.652		245	-117.678	35.652
407	-117.691	35.652		246	-117.678	35.652
408	-117.691	35.652		247	-117.678	35.652
409	-117.691	35.652		248	-117.678	35.652
410	-117.692	35.652		249	-117.678	35.652
411	-117.692	35.652		250	-117.678	35.652
412	-117.692	35.652		251	-117.679	35.652
413	-117.692	35.652		252	-117.679	35.652
414	-117.692	35.652		253	-117.679	35.652
415	-117.692	35.652		254	-117.679	35.652
416	-117.692	35.652		255	-117.679	35.652
417	-117.692	35.652		256	-117.679	35.652
418	-117.692	35.652		257	-117.679	35.652
419	-117.692	35.652		258	-117.679	35.652
420	-117.692	35.652		259	-117.679	35.652
421	-117.692	35.652		260	-117.679	35.652
422	-117.693	35.652		261	-117.679	35.652
423	-117.693	35.652		262	-117.679	35.652
424	-117.693	35.652		263	-117.679	35.652
425	-117.693	35.652		264	-117.679	35.652
426	-117.693	35.652		265	-117.679	35.652
427	-117.693	35.652		266	-117.679	35.652
428	-117.693	35.652		267	-117.679	35.652
429	-117.693	35.652		268	-117.679	35.652
430	-117.693	35.652		269	-117.679	35.652
431	-117.693	35.652		270	-117.679	35.652
432	-117.693	35.652		271	-117.679	35.652
433	-117.694	35.652		272	-117.679	35.652
434	-117.694	35.652		273	-117.679	35.652
435	-117.694	35.652		274	-117.679	35.652
436	-117.694	35.652		275	-117.68	35.652
437	-117.694	35.652		276	-117.68	35.652
438	-117.694	35.652		277	-117.68	35.652
439	-117.694	35.652		278	-117.68	35.652
440	-117.694	35.652		279	-117.68	35.652
441	-117.694	35.652		280	-117.68	35.652
442	-117.694	35.652		281	-117.68	35.652
443	-117.694	35.652		282	-117.68	35.652
444	-117.695	35.652		283	-117.68	35.652
445	-117.695	35.652		284	-117.68	35.652
446	-117.695	35.652		285	-117.68	35.652
447	-117.695	35.652		286	-117.681	35.652
448	-117.695	35.652		287	-117.681	35.652
449	-117.695	35.652		288	-117.681	35.652
450	-117.695	35.652		289	-117.681	35.652
451	-117.695	35.652		290	-117.681	35.652
452	-117.695	35.652		291	-117.681	35.652
453	-117.695	35.652		292	-117.681	35.652
454	-117.695	35.652		293	-117.681	35.652
473	-117.696	35.652		294	-117.681	35.652
474	-117.696	35.652		295	-117.681	35.652
475	-117.696	35.652		296	-117.681	35.652
476	-117.696	35.652		297	-117.682	35.652
477	-117.696	35.652		298	-117.682	35.652
478	-117.696	35.652		299	-117.682	35.652
479	-117.696	35.652		300	-117.682	35.652
480	-117.696	35.652		301	-117.682	35.652
481	-117.696	35.652		302	-117.682	35.652
482	-117.696	35.652		303	-117.682	35.652
483	-117.697	35.652		304	-117.682	35.652
484	-117.697	35.652		305	-117.682	35.652
485	-117.697	35.652		306	-117.682	35.652
486	-117.697	35.652		307	-117.682	35.652
487	-117.697	35.652		308	-117.683	35.652
488	-117.697	35.652		309	-117.683	35.652
489	-117.697	35.652		310	-117.683	35.652
490	-117.697	35.652		311	-117.683	35.652
491	-117.697	35.652		312	-117.683	35.652
492	-117.697	35.652		313	-117.683	35.652
493	-117.697	35.652		314	-117.683	35.652
494	-117.698	35.652		315	-117.683	35.652
495	-117.698	35.652		316	-117.683	35.652
496	-117.698	35.652		317	-117.683	35.652
497	-117.698	35.652		318	-117.683	35.652
498	-117.698	35.652		319	-117.683	35.652
499	-117.698	35.652		320	-117.684	35.652
500	-117.698	35.652		321	-117.684	35.652
501	-117.698	35.652		322	-117.684	35.652
502	-117.698	35.652		323	-117.684	35.652
503	-117.698	35.652		324	-117.684	35.652
504	-117.698	35.652		325	-117.684	35.652
505	-117.699	35.652		326	-117.684	35.652
506	-117.699	35.652		327	-117.684	35.652
507	-117.699	35.652		328	-117.684	35.652
508	-117.699	35.652		329	-117.684	35.652
509	-117.699	35.652		330	-117.684	35.652
510	-117.699	35.652		331	-117.685	35.652
511	-117.699	35.652		332	-117.685	35.652
512	-117.699	35.652		333	-117.685	35.652
513	-117.699	35.652		334	-117.685	35.652
514	-117.699	35.652		335	-117.685	35.652
515	-117.699	35.652		336	-117.685	35.652
516	-117.699	35.652		337	-117.685	35.652
517	-117.7	35.652		338	-117.685	35.652
518	-117.7	35.652		339	-117.685	35.652
519	-117.7	35.652		340	-117.685	35.652
520	-117.7	35.652		341	-117.685	35.652
521	-117.7	35.652		342	-117.686	35.652
522	-117.7	35.652		343	-117.686	35.652
523	-117.7	35.652		344	-117.686	35.652
524	-117.7	35.652		345	-117.686	35.652
525	-117.7	35.652		346	-117.686	35.652
526	-117.7	35.652		347	-117.686	35.652
527	-117.7	35.652		348	-117.686	35.652
528	-117.701	35.652		349	-117.686	35.652
529	-117.701	35.652		350	-117.686	35.652
530	-117.701	35.652		351	-117.686	35.652
531	-117.701	35.652		352	-117.686	35.652
532	-117.701	35.652		353	-117.686	35.652
533	-117.701	35.652		354	-117.687	35.652
534	-117.701	35.652		355	-117.687	35.652
535	-117.701	35.652		356	-117.687	35.652
536	-117.701	35.652		357	-117.687	35.652
537	-117.701	35.6521		358	-117.687	35.652
538	-117.701	35.6521		359	-117.687	35.652
539	-117.702	35.6521		360	-117.687	35.652
540	-117.702	35.6521		361	-117.687	35.652
541	-117.702	35.6521		362	-117.687	35.652
542	-117.702	35.6521		363	-117.687	35.652
543	-117.702	35.6521		364	-117.687	35.652
544	-117.702	35.6521		365	-117.688	35.652
545	-117.702	35.6521		366	-117.688	35.652
546	-117.702	35.6521		367	-117.688	35.652
547	-117.702	35.6521		368	-117.688	35.652
548	-117.702	35.6521		369	-117.688	35.652
549	-117.702	35.6521		370	-117.688	35.652
550	-117.702	35.6521		371	-117.688	35.652
551	-117.703	35.6521		372	-117.688	35.652
552	-117.703	35.6521		373	-117.688	35.652
553	-117.703	35.6521		374	-117.688	35.652
554	-117.703	35.6521		375	-117.688	35.652
555	-117.703	35.6521		376	-117.689	35.652
556	-117.703	35.6521		377	-117.689	35.652
557	-117.703	35.6521		378	-117.689	35.652
558	-117.703	35.6521		379	-117.689	35.652
559	-117.703	35.6521		380	-117.689	35.652
560	-117.703	35.6521		381	-117.689	35.652
561	-117.703	35.6521		382	-117.689	35.652
562	-117.704	35.6521		383	-117.689	35.652
563	-117.704	35.6521		384	-117.689	35.652
564	-117.704	35.6521		385	-117.689	35.652
565	-117.704	35.6521		386	-117.689	35.652
566	-117.704	35.6521		387	-117.689	35.652
567	-117.704	35.6521		388	-117.69	35.652
568	-117.704	35.6521		389	-117.69	35.652
569	-117.704	35.6521		390	-117.69	35.652
570	-117.704	35.6521		391	-117.69	35.652
571	-117.704	35.6521		392	-117.69	35.652
572	-117.704	35.6521		393	-117.69	35.652
573	-117.705	35.6521		394	-117.69	35.652
574	-117.705	35.6521		395	-117.69	35.652
575	-117.705	35.6521		396	-117.69	35.652
576	-117.705	35.6521		397	-117.69	35.652
577	-117.705	35.6521		398	-117.69	35.652
578	-117.705	35.6521		399	-117.691	35.652
579	-117.705	35.6521		400	-117.691	35.652
580	-117.705	35.6521		401	-117.691	35.652
581	-117.705	35.6521		402	-117.691	35.652
582	-117.705	35.6521		403	-117.691	35.652
583	-117.705	35.6521		404	-117.691	35.652
584	-117.705	35.6521		405	-117.691	35.652
585	-117.706	35.6521		406	-117.691	35.652
586	-117.706	35.6521		407	-117.691	35.652
587	-117.706	35.6521		408	-117.691	35.652
588	-117.706	35.6521		409	-117.691	35.652
589	-117.706	35.6521		410	-117.692	35.652
590	-117.706	35.6521		411	-117.692	35.652
591	-117.706	35.6521		412	-117.692	35.652
592	-117.706	35.6521		413	-117.692	35.652
593	-117.706	35.6521		414	-117.692	35.652
594	-117.706	35.6521		415	-117.692	35.652
595	-117.706	35.6521		416	-117.692	35.652
596	-117.707	35.6521		417	-117.692	35.652
597	-117.707	35.6521		418	-117.692	35.652
598	-117.707	35.6521		419	-117.692	35.652
599	-117.707	35.6521		420	-117.692	35.652
600	-117.707	35.6521		421	-117.692	35.652
601	-117.707	35.6521		422	-117.693	35.652
602	-117.707	35.6521		423	-117.693	35.652
603	-117.707	35.6521		424	-117.693	35.652
604	-117.707	35.6521		425	-117.693	35.652
605	-117.707	35.6521		426	-117.693	35.652
606	-117.707	35.6521		427	-117.693	35.652
607	-117.708	35.6521		428	-117.693	35.652
608	-117.708	35.6521		429	-117.693	35.652
609	-117.708	35.6521		430	-117.693	35.652
610	-117.708	35.6521		431	-117.693	35.652
611	-117.708	35.6521		432	-117.693	35.652
612	-117.708	35.6521		433	-117.694	35.652
613	-117.708	35.6521		434	-117.694	35.652
614	-117.708	35.6521		435	-117.694	35.652
615	-117.708	35.6521		436	-117.694	35.652
616	-117.708	35.6521		437	-117.694	35.652
617	-117.708	35.6521		438	-117.694	35.652
618	-117.708	35.6521		439	-117.694	35.652
619	-117.709	35.6521		440	-117.694	35.652
620	-117.709	35.6521		441	-117.694	35.652
621	-117.709	35.6521		442	-117.694	35.652
622	-117.709	35.6521		443	-117.694	35.652
623	-117.709	35.6521		444	-117.695	35.652
624	-117.709	35.6521		445	-117.695	35.652
625	-117.709	35.6521		446	-117.695	35.652
626	-117.709	35.6521		447	-117.695	35.652
627	-117.709	35.6521		448	-117.695	35.652
628	-117.709	35.6521		449	-117.695	35.652
629	-117.709	35.6521		450	-117.695	35.652
630	-117.71	35.6521		451	-117.695	35.652
631	-117.71	35.6521		452	-117.695	35.652
632	-117.71	35.6521		453	-117.695	35.652
633	-117.71	35.6521		454	-117.695	35.652
634	-117.71	35.6521		455	-117.695	35.652
635	-117.71	35.6521		456	-117.696	35.652
636	-117.71	35.6521		457	-117.696	35.652
637	-117.71	35.6521		458	-117.696	35.652
638	-117.71	35.6521		459	-117.696	35.652
639	-117.71	35.6521		460	-117.696	35.652
640	-117.71	35.6521		461	-117.696	35.652
641	-117.711	35.6521		462	-117.696	35.652
642	-117.711	35.6521		463	-117.696	35.652
643	-117.711	35.6521		464	-117.696	35.652
644	-117.711	35.6521		465	-117.696	35.652
645	-117.711	35.6521		466	-117.696	35.652
646	-117.711	35.6521		467	-117.696	35.652
647	-117.711	35.6521		468	-117.696	35.652
648	-117.711	35.6521		469	-117.696	35.652
649	-117.711	35.6521		470	-117.696	35.652
650	-117.711	35.6521		471	-117.696	35.652
651	-117.711	35.6521		472	-117.696	35.652
652	-117.711	35.6521		473	-117.696	35.652
653	-117.712	35.6521		474	-117.696	35.652
654	-117.712	35.6521		475	-117.696	35.652
655	-117.712	35.6521		476	-117.696	35.652
656	-117.712	35.6521		477	-117.696	35.652
657	-117.712	35.6521		478	-117.696	35.652
658	-117.712	35.6521		479	-117.696	35.652
659	-117.712	35.6521		480	-117.696	35.652
660	-117.712	35.6521		481	-117.696	35.652
661	-117.712	35.6521		482	-117.696	35.652
670	-117.713	35.6521		483	-117.697	35.652
671	-117.713	35.6521		484	-117.697	35.652
672	-117.713	35.6521		485	-117.697	35.652
673	-117.713	35.6521		486	-117.697	35.652
674	-117.713	35.6521		487	-117.697	35.652
675	-117.713	35.6521		488	-117.697	35.652
676	-117.713	35.6521		489	-117.697	35.652
677	-117.713	35.6521		490	-117.697	35.652
678	-117.713	35.6521		491	-117.697	35.652
679	-117.713	35.6521		492	-117.697	35.652
680	-117.713	35.6521		493	-117.697	35.652
681	-117.714	35.6521		494	-117.698	35.652
682	-117.714	35.6521		495	-117.698	35.652
683	-117.714	35.6521		496	-117.698	35.652
684	-117.714	35.6521		497	-117.698	35.652
685	-117.714	35.6521		498	-117.698	35.652
686	-117.714	35.6521		499	-117.698	35.652
687	-117.714	35.6521		500	-117.698	35.652
688	-117.714	35.6521		501	-117.698	35.652
689	-117.714	35.6521		502	-117.698	35.652
690	-117.714	35.6521		503	-117.698	35.652
691	-117.714	35.6521		504	-117.698	35.652
692	-117.714	35.6521		505	-117.699	35.652
693	-117.715	35.6521		506	-117.699	35.652
694	-117.715	35.6521		507	-117.699	35.652
695	-117.715	35.6521		508	-117.699	35.652
696	-117.715	35.6521		509	-117.699	35.652
697	-117.715	35.6521		510	-117.699	35.652
698	-117.715	35.6521		511	-117.699	35.652
699	-117.715	35.6521		512	-117.699	35.652
700	-117.715	35.6521		513	-117.699	35.652
701	-117.715	35.6521		514	-117.699	35.652
702	-117.715	35.6521		515	-117.699	35.652
703	-117.715	35.6521		516	-117.699	35.652
704	-117.716	35.6521		517	-117.7	35.652
705	-117.716	35.6521		518	-117.7	35.652
706	-117.716	35.6521		519	-117.7	35.652
707	-117.716	35.6521		520	-117.7	35.652
708	-117.716	35.6521		521	-117.7	35.652
709	-117.716	35.6521		522	-117.7	35.652
710	-117.716	35.6521		523	-117.7	35.652
711	-117.716	35.6521		524	-117.7	35.652
712	-117.716	35.6521		525	-117.7	35.652
713	-117.716	35.6521		526	-117.7	35.652
714	-117.716	35.6521		527	-117.7	35.652
715	-117.717	35.6521		528	-117.701	35.652
716	-117.717	35.6521		529	-117.701	35.652
717	-117.717	35.6521		530	-117.701	35.652
718	-117.717	35.6521		531	-117.701	35.652
719	-117.717	35.6521		532	-117.701	35.652
720	-117.717	35.6521		533	-117.701	35.652
721	-117.717	35.6521		534	-117.701	35.652
722	-117.717	35.6521		535	-117.701	35.652
723	-117.717	35.6521		536	-117.701	35.652
724	-117.717	35.6521		537	-117.701	35.6521
725	-117.717	35.6521		538	-117.701	35.6521
726	-117.717	35.6521		539	-117.702	35.6521
727	-117.718	35.6521		540	-117.702	35.6521
728	-117.718	35.6521		541	-117.702	35.6521
729	-117.718	35.6521		542	-117.702	35.6521
730	-117.718	35.6521		543	-117.702	35.6521
731	-117.718	35.6521		544	-117.702	35.6521
732	-117.718	35.6521		545	-117.702	35.6521
733	-117.718	35.6521		546	-117.702	35.6521
734	-117.718	35.6521		547	-117.702	35.6521
735	-117.718	35.6521		548	-117.702	35.6521
736	-117.718	35.6521		549	-117.702	35.6521
737	-117.718	35.6521		550	-117.702	35.6521
738	-117.719	35.6521		551	-117.703	35.6521
739	-117.719	35.6521		552	-117.703	35.6521
740	-117.719	35.6521		553	-117.703	35.6521
741	-117.719	35.6521		554	-117.703	35.6521
742	-117.719	35.6521		555	-117.703	35.6521
743	-117.719	35.6521		556	-117.703	35.6521
744	-117.719	35.6521		557	-117.703	35.6521
745	-117.719	35.6521		558	-117.703	35.6521
746	-117.719	35.6521		559	-117.703	35.6521
747	-117.719	35.6521		560	-117.703	35.6521
748	-117.719	35.6521		561	-117.703	35.6521
749	-117.72	35.6521		562	-117.704	35.6521
750	-117.72	35.6521		563	-117.704	35.6521
751	-117.72	35.6521		564	-117.704	35.6521
752	-117.72	35.6521		565	-117.704	35.6521
753	-117.72	35.6521		566	-117.704	35.6521
754	-117.72	35.6521		567	-117.704	35.6521
755	-117.72	35.6521		568	-117.704	35.6521
756	-117.72	35.6521		569	-117.704	35.6521
757	-117.72	35.6521		570	-117.704	35.6521
758	-117.72	35.6521		571	-117.704	35.6521
759	-117.72	35.6521		572	-117.704	35.6521
760	-117.72	35.6521		573	-117.705	35.6521
761	-117.721	35.6521		574	-117.705	35.6521
762	-117.721	35.6521		575	-117.705	35.6521
763	-117.721	35.6521		576	-117.705	35.6521
764	-117.721	35.6521		577	-117.705	35.6521
765	-117.721	35.6521		578	-117.705	35.6521
766	-117.721	35.6521		579	-117.705	35.6521
767	-117.721	35.6521		580	-117.705	35.6521
768	-117.721	35.6521		581	-117.705	35.6521
769	-117.721	35.6521		582	-117.705	35.6521
770	-117.721	35.6521		583	-117.705	35.6521
771	-117.721	35.6521		584	-117.705	35.6521
772	-117.722	35.6521		585	-117.706	35.6521
773	-117.722	35.6521		586	-117.706	35.6521
774	-117.722	35.6521		587	-117.706	35.6521
775	-117.722	35.6521		588	-117.706	35.6521
776	-117.722	35.6521		589	-117.706	35.6521
777	-117.722	35.6521		590	-117.706	35.6521
778	-117.722	35.6521		591	-117.706	35.6521
779	-117.722	35.6521		592	-117.706	35.6521
780	-117.722	35.6521		593	-117.706	35.6521
781	-117.722	35.6521		594	-117.706	35.6521
782	-117.722	35.6521		595	-117.706	35.6521
783	-117.723	35.6521		596	-117.707	35.6521
784	-117.723	35.6521		597	-117.707	35.6521
785	-117.723	35.6521		598	-117.707	35.6521
786	-117.723	35.6521		599	-117.707	35.6521
787	-117.723	35.6521		600	-117.707	35.6521
788	-117.723	35.6521		601	-117.707	35.6521
789	-117.723	35.6521		602	-117.707	35.6521
790	-117.723	35.6521		603	-117.707	35.6521
791	-117.723	35.6521		604	-117.707	35.6521
792	-117.723	35.6521		605	-117.707	35.6521
793	-117.723	35.6521		606	-117.707	35.6521
794	-117.723	35.6521		607	-117.708	35.6521
795	-117.724	35.6521		608	-117.708	35.6521
796	-117.724	35.6521		609	-117.708	35.6521
797	-117.724	35.6521		610	-117.708	35.6521
798	-117.724	35.6521		611	-117.708	35.6521
799	-117.724	35.6521		612	-117.708	35.6521
800	-117.724	35.6521		613	-117.708	35.6521
801	-117.724	35.6521		614	-117.708	35.6521
802	-117.724	35.6521		615	-117.708	35.6521
803	-117.724	35.6521		616	-117.708	35.6521
804	-117.724	35.6521		617	-117.708	35.6521
805	-117.724	35.6521		618	-117.708	35.6521
806	-117.725	35.6521		619	-117.709	35.6521
807	-117.725	35.6521		620	-117.709	35.6521
808	-117.725	35.6521		621	-117.709	35.6521
809	-117.725	35.6521		622	-117.709	35.6521
810	-117.725	35.6521		623	-117.709	35.6521
811	-117.725	35.6521		624	-117.709	35.6521
812	-117.725	35.6521		625	-117.709	35.6521
813	-117.725	35.6521		626	-117.709	35.6521
814	-117.725	35.6521		627	-117.709	35.6521
815	-117.725	35.6521		628	-117.709	35.6521
816	-117.725	35.6521		629	-117.709	35.6521
817	-117.726	35.6521		630	-117.71	35.6521
818	-117.726	35.6521		631	-117.71	35.6521
819	-117.726	35.6521		632	-117.71	35.6521
820	-117.726	35.6521		633	-117.71	35.6521
821	-117.726	35.6521		634	-117.71	35.6521
822	-117.726	35.6521		635	-117.71	35.6521
823	-117.726	35.6521		636	-117.71	35.6521
824	-117.726	35.6521		637	-117.71	35.6521
825	-117.726	35.6521		638	-117.71	35.6521
826	-117.726	35.6521		639	-117.71	35.6521
827	-117.726	35.6521		640	-117.71	35.6521
828	-117.727	35.6521		641	-117.711	35.6521
829	-117.727	35.6521		642	-117.711	35.6521
830	-117.727	35.6521		643	-117.711	35.6521
831	-117.727	35.6521		644	-117.711	35.6521
832	-117.727	35.6521		645	-117.711	35.6521
833	-117.727	35.6521		646	-117.711	35.6521
834	-117.727	35.6521		647	-117.711	35.6521
835	-117.727	35.6521		648	-117.711	35.6521
836	-117.727	35.6521		649	-117.711	35.6521
837	-117.727	35.6521		650	-117.711	35.6521
838	-117.727	35.6521		651	-117.711	35.6521
839	-117.727	35.6521		652	-117.711	35.6521
840	-117.728	35.6521		653	-117.712	35.6521
841	-117.728	35.6521		654	-117.712	35.6521
842	-117.728	35.6521		655	-117.712	35.6521
871	-117.728	35.6521		656	-117.712	35.6521
872	-117.728	35.6521		657	-117.712	35.6521
873	-117.728	35.6521		658	-117.712	35.6521
874	-117.728	35.6521		659	-117.712	35.6521
875	-117.728	35.6521		660	-117.712	35.6521
876	-117.728	35.6521		661	-117.712	35.6521
877	-117.728	35.6521		662	-117.712	35.6521
878	-117.728	35.6521		663	-117.712	35.6521
879	-117.729	35.6521		664	-117.712	35.6521
880	-117.729	35.6521		665	-117.712	35.6521
881	-117.729	35.6521		666	-117.712	35.6521
882	-117.729	35.6521		667	-117.712	35.6521
883	-117.729	35.6521		668	-117.712	35.6521
884	-117.729	35.6521		669	-117.712	35.6521
885	-117.729	35.6521		670	-117.713	35.6521
886	-117.729	35.6521		671	-117.713	35.6521
887	-117.729	35.6521		672	-117.713	35.6521
888	-117.729	35.6521		673	-117.713	35.6521
889	-117.729	35.6521		674	-117.713	35.6521
890	-117.73	35.6521		675	-117.713	35.6521
891	-117.73	35.6521		676	-117.713	35.6521
892	-117.73	35.6521		677	-117.713	35.6521
893	-117.73	35.6521		678	-117.713	35.6521
894	-117.73	35.6521		679	-117.713	35.6521
895	-117.73	35.6521		680	-117.713	35.6521
896	-117.73	35.6521		681	-117.714	35.6521
897	-117.73	35.6521		682	-117.714	35.6521
898	-117.73	35.6521		683	-117.714	35.6521
899	-117.73	35.6521		684	-117.714	35.6521
900	-117.73	35.6521		685	-117.714	35.6521
901	-117.731	35.6521		686	-117.714	35.6521
902	-117.731	35.6521		687	-117.714	35.6521
903	-117.731	35.6521		688	-117.714	35.6521
904	-117.731	35.6521		689	-117.714	35.6521
905	-117.731	35.6521		690	-117.714	35.6521
906	-117.731	35.6521		691	-117.714	35.6521
907	-117.731	35.6521		692	-117.714	35.6521
908	-117.731	35.6521		693	-117.715	35.6521
909	-117.731	35.6521		694	-117.715	35.6521
910	-117.731	35.6521		695	-117.715	35.6521
911	-117.731	35.6521		696	-117.715	35.6521
912	-117.731	35.6521		697	-117.715	35.6521
913	-117.732	35.6521		698	-117.715	35.6521
914	-117.732	35.6521		699	-117.715	35.6521
915	-117.732	35.6521		700	-117.715	35.6521
916	-117.732	35.6521		701	-117.715	35.6521
917	-117.732	35.6521		702	-117.715	35.6521
918	-117.732	35.6521		703	-117.715	35.6521
919	-117.732	35.6521		704	-117.716	35.6521
920	-117.732	35.6521		705	-117.716	35.6521
921	-117.732	35.6521		706	-117.716	35.6521
922	-117.732	35.6521		707	-117.716	35.6521
923	-117.732	35.6521		708	-117.716	35.6521
924	-117.733	35.6521		709	-117.716	35.6521
925	-117.733	35.6521		710	-117.716	35.6521
926	-117.733	35.6521		711	-117.716	35.6521
927	-117.733	35.6521		712	-117.716	35.6521
928	-117.733	35.6521		713	-117.716	35.6521
929	-117.733	35.6521		714	-117.716	35.6521
930	-117.733	35.6521		715	-117.717	35.6521
931	-117.733	35.6521		716	-117.717	35.6521
932	-117.733	35.6521		717	-117.717	35.6521
933	-117.733	35.6521		718	-117.717	35.6521
934	-117.733	35.6521		719	-117.717	35.6521
935	-117.734	35.6521		720	-117.717	35.6521
936	-117.734	35.6521		721	-117.717	35.6521
937	-117.734	35.6521		722	-117.717	35.6521
938	-117.734	35.6521		723	-117.717	35.6521
939	-117.734	35.6521		724	-117.717	35.6521
940	-117.734	35.6521		725	-117.717	35.6521
941	-117.734	35.6521		726	-117.717	35.6521
942	-117.734	35.6521		727	-117.718	35.6521
943	-117.734	35.6521		728	-117.718	35.6521
944	-117.734	35.6521		729	-117.718	35.6521
945	-117.734	35.6521		730	-117.718	35.6521
946	-117.735	35.6521		731	-117.718	35.6521
947	-117.735	35.6521		732	-117.718	35.6521
948	-117.735	35.6521		733	-117.718	35.6521
949	-117.735	35.6521		734	-117.718	35.6521
950	-117.735	35.6521		735	-117.718	35.6521
951	-117.735	35.6521		736	-117.718	35.6521
952	-117.735	35.6521		737	-117.718	35.6521
953	-117.735	35.6521		738	-117.719	35.6521
954	-117.735	35.6521		739	-117.719	35.6521
955	-117.735	35.6521		740	-117.719	35.6521
956	-117.735	35.6521		741	-117.719	35.6521
957	-117.735	35.6521		742	-117.719	35.6521
958	-117.736	35.6521		743	-117.719	35.6521
959	-117.736	35.6521		744	-117.719	35.6521
960	-117.736	35.6521		745	-117.719	35.6521
961	-117.736	35.6521		746	-117.719	35.6521
962	-117.736	35.6521		747	-117.719	35.6521
963	-117.736	35.6521		748	-117.719	35.6521
964	-117.736	35.6521		749	-117.72	35.6521
965	-117.736	35.6521		750	-117.72	35.6521
966	-117.736	35.6521		751	-117.72	35.6521
967	-117.736	35.6522		752	-117.72	35.6521
968	-117.736	35.6522		753	-117.72	35.6521
969	-117.737	35.6522		754	-117.72	35.6521
970	-117.737	35.6522		755	-117.72	35.6521
971	-117.737	35.6522		756	-117.72	35.6521
972	-117.737	35.6522		757	-117.72	35.6521
973	-117.737	35.6522		758	-117.72	35.6521
974	-117.737	35.6522		759	-117.72	35.6521
975	-117.737	35.6522		760	-117.72	35.6521
976	-117.737	35.6522		761	-117.721	35.6521
977	-117.737	35.6522		762	-117.721	35.6521
978	-117.737	35.6522		763	-117.721	35.6521
979	-117.737	35.6522		764	-117.721	35.6521
980	-117.738	35.6522		765	-117.721	35.6521
981	-117.738	35.6522		766	-117.721	35.6521
982	-117.738	35.6522		767	-117.721	35.6521
983	-117.738	35.6522		768	-117.721	35.6521
984	-117.738	35.6522		769	-117.721	35.6521
985	-117.738	35.6522		770	-117.721	35.6521
986	-117.738	35.6522		771	-117.721	35.6521
987	-117.738	35.6522		772	-117.722	35.6521
988	-117.738	35.6522		773	-117.722	35.6521
989	-117.738	35.6522		774	-117.722	35.6521
990	-117.738	35.6522		775	-117.722	35.6521
991	-117.738	35.6522		776	-117.722	35.6521
992	-117.739	35.6522		777	-117.722	35.6521
993	-117.739	35.6522		778	-117.722	35.6521
994	-117.739	35.6522		779	-117.722	35.6521
995	-117.739	35.6522		780	-117.722	35.6521
996	-117.739	35.6522		781	-117.722	35.6521
997	-117.739	35.6522		782	-117.722	35.6521
998	-117.739	35.6522		783	-117.723	35.6521
999	-117.739	35.6522		784	-117.723	35.6521
1000	-117.739	35.6522		785	-117.723	35.6521
1001	-117.739	35.6522		786	-117.723	35.6521
1002	-117.739	35.6522		787	-117.723	35.6521
1003	-117.74	35.6522		788	-117.723	35.6521
1004	-117.74	35.6522		789	-117.723	35.6521
1005	-117.74	35.6522		790	-117.723	35.6521
1006	-117.74	35.6522		791	-117.723	35.6521
1007	-117.74	35.6522		792	-117.723	35.6521
1008	-117.74	35.6522		793	-117.723	35.6521
1009	-117.74	35.6522		794	-117.723	35.6521
1010	-117.74	35.6522		795	-117.724	35.6521
1011	-117.74	35.6522		796	-117.724	35.6521
1012	-117.74	35.6522		797	-117.724	35.6521
1013	-117.74	35.6522		798	-117.724	35.6521
1014	-117.741	35.6522		799	-117.724	35.6521
1015	-117.741	35.6522		800	-117.724	35.6521
1016	-117.741	35.6522		801	-117.724	35.6521
1017	-117.741	35.6522		802	-117.724	35.6521
1018	-117.741	35.6522		803	-117.724	35.6521
1019	-117.741	35.6522		804	-117.724	35.6521
1020	-117.741	35.6522		805	-117.724	35.6521
1021	-117.741	35.6522		806	-117.725	35.6521
1022	-117.741	35.6522		807	-117.725	35.6521
1023	-117.741	35.6522		808	-117.725	35.6521
1024	-117.741	35.6522		809	-117.725	35.6521
1025	-117.741	35.6522		810	-117.725	35.6521
1026	-117.742	35.6522		811	-117.725	35.6521
1027	-117.742	35.6522		812	-117.725	35.6521
1028	-117.742	35.6522		813	-117.725	35.6521
1029	-117.742	35.6522		814	-117.725	35.6521
1030	-117.742	35.6522		815	-117.725	35.6521
1031	-117.742	35.6522		816	-117.725	35.6521
1032	-117.742	35.6522		817	-117.726	35.6521
1033	-117.742	35.6522		818	-117.726	35.6521
1034	-117.742	35.6522		819	-117.726	35.6521
1035	-117.742	35.6522		820	-117.726	35.6521
1036	-117.742	35.6522		821	-117.726	35.6521
1037	-117.743	35.6522		822	-117.726	35.6521
1038	-117.743	35.6522		823	-117.726	35.6521
1039	-117.743	35.6522		824	-117.726	35.6521
1040	-117.743	35.6522		825	-117.726	35.6521
1041	-117.743	35.6522		826	-117.726	35.6521
1042	-117.743	35.6522		827	-117.726	35.6521
1043	-117.743	35.6522		828	-117.727	35.6521
1044	-117.743	35.6522		829	-117.727	35.6521
1045	-117.743	35.6522		830	-117.727	35.6521
1046	-117.743	35.6522		831	-117.727	35.6521
1047	-117.743	35.6522		832	-117.727	35.6521
1048	-117.744	35.6522		833	-117.727	35.6521
1049	-117.744	35.6522		834	-117.727	35.6521
1050	-117.744	35.6522		835	-117.727	35.6521
1051	-117.744	35.6522		836	-117.727	35.6521
1052	-117.744	35.6522		837	-117.727	35.6521
1053	-117.744	35.6522		838	-117.727	35.6521
1054	-117.744	35.6522		839	-117.727	35.6521
1055	-117.744	35.6522		840	-117.728	35.6521
1056	-117.744	35.6522		841	-117.728	35.6521
1057	-117.744	35.6522		842	-117.728	35.6521
1058	-117.744	35.6522		843	-117.728	35.6521
1067	-117.745	35.6522		844	-117.712	35.6521
1068	-117.745	35.6522		845	-117.712	35.6521
1069	-117.745	35.6522		846	-117.712	35.6521
1070	-117.745	35.6522		847	-117.712	35.6521
1071	-117.745	35.6522		848	-117.712	35.6521
1072	-117.745	35.6522		849	-117.712	35.6521
1073	-117.745	35.6522		850	-117.712	35.6521
1074	-117.745	35.6522		851	-117.712	35.6521
1075	-117.745	35.6522		852	-117.712	35.6521
1076	-117.745	35.6522		853	-117.712	35.6521
1077	-117.745	35.6522		854	-117.712	35.6521
1078	-117.746	35.6522		855	-117.712	35.6521
1079	-117.746	35.6522		856	-117.712	35.6521
1080	-117.746	35.6522		857	-117.712	35.6521
1081	-117.746	35.6522		858	-117.712	35.6521
1082	-117.746	35.6522		859	-117.712	35.6521
1083	-117.746	35.6522		860	-117.712	35.6521
1084	-117.746	35.6522		861	-117.712	35.6521
1085	-117.746	35.6522		862	-117.712	35.6521
1086	-117.746	35.6522		863	-117.712	35.6521
1087	-117.746	35.6522		864	-117.712	35.6521
1088	-117.746	35.6522		865	-117.712	35.6521
1089	-117.747	35.6522		866	-117.712	35.6521
1090	-117.747	35.6522		867	-117.712	35.6521
1091	-117.747	35.6522		868	-117.712	35.6521
1092	-117.747	35.6522		869	-117.712	35.6521
1093	-117.747	35.6522		870	-117.728	35.6521
1094	-117.747	35.6522		871	-117.728	35.6521
1095	-117.747	35.6522		872	-117.728	35.6521
1096	-117.747	35.6522		873	-117.728	35.6521
1097	-117.747	35.6522		874	-117.728	35.6521
1098	-117.747	35.6522		875	-117.728	35.6521
1099	-117.747	35.6522		876	-117.728	35.6521
1100	-117.748	35.6522		877	-117.728	35.6521
1101	-117.748	35.6522		878	-117.728	35.6521
1102	-117.748	35.6522		879	-117.729	35.6521
1103	-117.748	35.6522		880	-117.729	35.6521
1104	-117.748	35.6522		881	-117.729	35.6521
1105	-117.748	35.6522		882	-117.729	35.6521
1106	-117.748	35.6522		883	-117.729	35.6521
1107	-117.748	35.6522		884	-117.729	35.6521
1108	-117.748	35.6522		885	-117.729	35.6521
1109	-117.748	35.6522		886	-117.729	35.6521
1110	-117.748	35.6522		887	-117.729	35.6521
1111	-117.748	35.6522		888	-117.729	35.6521
1112	-117.749	35.6522		889	-117.729	35.6521
1113	-117.749	35.6522		890	-117.73	35.6521
1114	-117.749	35.6522		891	-117.73	35.6521
1115	-117.749	35.6522		892	-117.73	35.6521
1116	-117.749	35.6522		893	-117.73	35.6521
1117	-117.749	35.6522		894	-117.73	35.6521
1118	-117.749	35.6522		895	-117.73	35.6521
1119	-117.749	35.6522		896	-117.73	35.6521
1120	-117.749	35.6522		897	-117.73	35.6521
1121	-117.749	35.6522		898	-117.73	35.6521
1122	-117.749	35.6522		899	-117.73	35.6521
1123	-117.75	35.6522		900	-117.73	35.6521
1124	-117.75	35.6522		901	-117.731	35.6521
1125	-117.75	35.6522		902	-117.731	35.6521
1126	-117.75	35.6522		903	-117.731	35.6521
1127	-117.75	35.6522		904	-117.731	35.6521
1128	-117.75	35.6522		905	-117.731	35.6521
1129	-117.75	35.6522		906	-117.731	35.6521
1130	-117.75	35.6522		907	-117.731	35.6521
1131	-117.75	35.6522		908	-117.731	35.6521
1132	-117.75	35.6522		909	-117.731	35.6521
1133	-117.75	35.6522		910	-117.731	35.6521
1134	-117.751	35.6522		911	-117.731	35.6521
1135	-117.751	35.6522		912	-117.731	35.6521
1136	-117.751	35.6522		913	-117.732	35.6521
1137	-117.751	35.6522		914	-117.732	35.6521
1138	-117.751	35.6522		915	-117.732	35.6521
1139	-117.751	35.6522		916	-117.732	35.6521
1140	-117.751	35.6522		917	-117.732	35.6521
1141	-117.751	35.6522		918	-117.732	35.6521
1142	-117.751	35.6522		919	-117.732	35.6521
1143	-117.751	35.6522		920	-117.732	35.6521
1144	-117.751	35.6522		921	-117.732	35.6521
1145	-117.751	35.6522		922	-117.732	35.6521
1146	-117.752	35.6522		923	-117.732	35.6521
1147	-117.752	35.6522		924	-117.733	35.6521
1148	-117.752	35.6522		925	-117.733	35.6521
1149	-117.752	35.6522		926	-117.733	35.6521
1150	-117.752	35.6522		927	-117.733	35.6521
1151	-117.752	35.6522		928	-117.733	35.6521
1152	-117.752	35.6522		929	-117.733	35.6521
1153	-117.752	35.6522		930	-117.733	35.6521
1154	-117.752	35.6522		931	-117.733	35.6521
1155	-117.752	35.6522		932	-117.733	35.6521
1156	-117.752	35.6522		933	-117.733	35.6521
1157	-117.753	35.6522		934	-117.733	35.6521
1158	-117.753	35.6522		935	-117.734	35.6521
1159	-117.753	35.6522		936	-117.734	35.6521
1160	-117.753	35.6522		937	-117.734	35.6521
1161	-117.753	35.6522		938	-117.734	35.6521
1162	-117.753	35.6522		939	-117.734	35.6521
1163	-117.753	35.6522		940	-117.734	35.6521
1164	-117.753	35.6522		941	-117.734	35.6521
1165	-117.753	35.6522		942	-117.734	35.6521
1166	-117.753	35.6522		943	-117.734	35.6521
1167	-117.753	35.6522		944	-117.734	35.6521
1168	-117.754	35.6522		945	-117.734	35.6521
1169	-117.754	35.6522		946	-117.735	35.6521
1170	-117.754	35.6522		947	-117.735	35.6521
1171	-117.754	35.6522		948	-117.735	35.6521
1172	-117.754	35.6522		949	-117.735	35.6521
1173	-117.754	35.6522		950	-117.735	35.6521
1174	-117.754	35.6522		951	-117.735	35.6521
1175	-117.754	35.6522		952	-117.735	35.6521
1176	-117.754	35.6522		953	-117.735	35.6521
1177	-117.754	35.6522		954	-117.735	35.6521
1178	-117.754	35.6522		955	-117.735	35.6521
1179	-117.755	35.6522		956	-117.735	35.6521
1180	-117.755	35.6522		957	-117.735	35.6521
1181	-117.755	35.6522		958	-117.736	35.6521
1182	-117.755	35.6522		959	-117.736	35.6521
1183	-117.755	35.6522		960	-117.736	35.6521
1184	-117.755	35.6522		961	-117.736	35.6521
1185	-117.755	35.6522		962	-117.736	35.6521
1186	-117.755	35.6522		963	-117.736	35.6521
1187	-117.755	35.6522		964	-117.736	35.6521
1188	-117.755	35.6522		965	-117.736	35.6521
1189	-117.755	35.6522		966	-117.736	35.6521
1190	-117.755	35.6522		967	-117.736	35.6522
1191	-117.756	35.6522		968	-117.736	35.6522
1192	-117.756	35.6522		969	-117.737	35.6522
1193	-117.756	35.6522		970	-117.737	35.6522
1194	-117.756	35.6522		971	-117.737	35.6522
1195	-117.756	35.6522		972	-117.737	35.6522
1196	-117.756	35.6522		973	-117.737	35.6522
1197	-117.756	35.6522		974	-117.737	35.6522
1198	-117.756	35.6522		975	-117.737	35.6522
1199	-117.756	35.6522		976	-117.737	35.6522
1200	-117.756	35.6522		977	-117.737	35.6522
1201	-117.756	35.6522		978	-117.737	35.6522
1202	-117.757	35.6522		979	-117.737	35.6522
1203	-117.757	35.6522		980	-117.738	35.6522
1204	-117.757	35.6522		981	-117.738	35.6522
1205	-117.757	35.6522		982	-117.738	35.6522
1206	-117.757	35.6522		983	-117.738	35.6522
1207	-117.757	35.6522		984	-117.738	35.6522
1208	-117.757	35.6522		985	-117.738	35.6522
1209	-117.757	35.6522		986	-117.738	35.6522
1210	-117.757	35.6522		987	-117.738	35.6522
1211	-117.757	35.6522		988	-117.738	35.6522
1212	-117.757	35.6522		989	-117.738	35.6522
1213	-117.758	35.6522		990	-117.738	35.6522
1214	-117.758	35.6522		991	-117.738	35.6522
1215	-117.758	35.6522		992	-117.739	35.6522
1216	-117.758	35.6522		993	-117.739	35.6522
1217	-117.758	35.6522		994	-117.739	35.6522
1218	-117.758	35.6522		995	-117.739	35.6522
1219	-117.758	35.6522		996	-117.739	35.6522
1220	-117.758	35.6522		997	-117.739	35.6522
1221	-117.758	35.6522		998	-117.739	35.6522
1222	-117.758	35.6522		999	-117.739	35.6522
1223	-117.758	35.6522		1000	-117.739	35.6522
1224	-117.758	35.6522		1001	-117.739	35.6522
1225	-117.759	35.6522		1002	-117.739	35.6522
1226	-117.759	35.6522		1003	-117.74	35.6522
1227	-117.759	35.6522		1004	-117.74	35.6522
1228	-117.759	35.6522		1005	-117.74	35.6522
1229	-117.759	35.6522		1006	-117.74	35.6522
1230	-117.759	35.6522		1007	-117.74	35.6522
1231	-117.759	35.6522		1008	-117.74	35.6522
1232	-117.759	35.6522		1009	-117.74	35.6522
1233	-117.759	35.6522		1010	-117.74	35.6522
1234	-117.759	35.6522		1011	-117.74	35.6522
1235	-117.759	35.6522		1012	-117.74	35.6522
1236	-117.76	35.6522		1013	-117.74	35.6522
1237	-117.76	35.6522		1014	-117.741	35.6522
1238	-117.76	35.6522		1015	-117.741	35.6522
1239	-117.76	35.6522		1016	-117.741	35.6522
1240	-117.76	35.6522		1017	-117.741	35.6522
1241	-117.76	35.6522		1018	-117.741	35.6522
1242	-117.76	35.6522		1019	-117.741	35.6522
1243	-117.76	35.6522		1020	-117.741	35.6522
1244	-117.76	35.6522		1021	-117.741	35.6522
1245	-117.76	35.6522		1022	-117.741	35.6522
1246	-117.76	35.6522		1023	-117.741	35.6522
1247	-117.761	35.6522		1024	-117.741	35.6522
1248	-117.761	35.6522		1025	-117.741	35.6522
				1026	-117.742	35.6522
				1027	-117.742	35.6522
				1028	-117.742	35.6522
				1029	-117.742	35.6522
				1030	-117.742	35.6522
				1031	-117.742	35.6522
				1032	-117.742	35.6522
				1033	-117.742	35.6522
				1034	-117.742	35.6522
				1035	-117.742	35.6522
				1036	-117.742	35.6522
				1037	-117.743	35.6522
				1038	-117.743	35.6522
				1039	-117.743	35.6522
				1040	-117.743	35.6522
				1041	-117.743	35.6522
				1042	-117.743	35.6522
				1043	-117.743	35.6522
				1044	-117.743	35.6522
				1045	-117.743	35.6522
				1046	-117.743	35.6522
				1047	-117.743	35.6522
				1048	-117.744	35.6522
				1049	-117.744	35.6522
				1050	-117.744	35.6522
				1051	-117.744	35.6522
				1052	-117.744	35.6522
				1053	-117.744	35.6522
				1054	-117.744	35.6522
				1055	-117.744	35.6522
				1056	-117.744	35.6522
				1057	-117.744	35.6522
				1058	-117.744	35.6522
				1059	-117.744	35.6522
				1060	-117.745	35.6522
				1061	-117.745	35.6522
				1062	-117.745	35.6522
				1063	-117.745	35.6522
				1064	-117.745	35.6522
				1065	-117.745	35.6522
				1066	-117.745	35.6522
				1067	-117.745	35.6522
				1068	-117.745	35.6522
				1069	-117.745	35.6522
				1070	-117.745	35.6522
				1071	-117.745	35.6522
				1072	-117.745	35.6522
				1073	-117.745	35.6522
				1074	-117.745	35.6522
				1075	-117.745	35.6522
				1076	-117.745	35.6522
				1077	-117.745	35.6522
				1078	-117.746	35.6522
				1079	-117.746	35.6522
				1080	-117.746	35.6522
				1081	-117.746	35.6522
				1082	-117.746	35.6522
				1083	-117.746	35.6522
				1084	-117.746	35.6522
				1085	-117.746	35.6522
				1086	-117.746	35.6522
				1087	-117.746	35.6522
				1088	-117.746	35.6522
				1089	-117.747	35.6522
				1090	-117.747	35.6522
				1091	-117.747	35.6522
				1092	-117.747	35.6522
				1093	-117.747	35.6522
				1094	-117.747	35.6522
				1095	-117.747	35.6522
				1096	-117.747	35.6522
				1097	-117.747	35.6522
				1098	-117.747	35.6522
				1099	-117.747	35.6522
				1100	-117.748	35.6522
				1101	-117.748	35.6522
				1102	-117.748	35.6522
				1103	-117.748	35.6522
				1104	-117.748	35.6522
				1105	-117.748	35.6522
				1106	-117.748	35.6522
				1107	-117.748	35.6522
				1108	-117.748	35.6522
				1109	-117.748	35.6522
				1110	-117.748	35.6522
				1111	-117.748	35.6522
				1112	-117.749	35.6522
				1113	-117.749	35.6522
				1114	-117.749	35.6522
				1115	-117.749	35.6522
				1116	-117.749	35.6522
				1117	-117.749	35.6522
				1118	-117.749	35.6522
				1119	-117.749	35.6522
				1120	-117.749	35.6522
				1121	-117.749	35.6522
				1122	-117.749	35.6522
				1123	-117.75	35.6522
				1124	-117.75	35.6522
				1125	-117.75	35.6522
				1126	-117.75	35.6522
				1127	-117.75	35.6522
				1128	-117.75	35.6522
				1129	-117.75	35.6522
				1130	-117.75	35.6522
				1131	-117.75	35.6522
				1132	-117.75	35.6522
				1133	-117.75	35.6522
				1134	-117.751	35.6522
				1135	-117.751	35.6522
				1136	-117.751	35.6522
				1137	-117.751	35.6522
				1138	-117.751	35.6522
				1139	-117.751	35.6522
				1140	-117.751	35.6522
				1141	-117.751	35.6522
				1142	-117.751	35.6522
				1143	-117.751	35.6522
				1144	-117.751	35.6522
				1145	-117.751	35.6522
				1146	-117.752	35.6522
				1147	-117.752	35.6522
				1148	-117.752	35.6522
				1149	-117.752	35.6522
				1150	-117.752	35.6522
				1151	-117.752	35.6522
				1152	-117.752	35.6522
				1153	-117.752	35.6522
				1154	-117.752	35.6522
				1155	-117.752	35.6522
				1156	-117.752	35.6522
				1157	-117.753	35.6522
				1158	-117.753	35.6522
				1159	-117.753	35.6522
				1160	-117.753	35.6522
				1161	-117.753	35.6522
				1162	-117.753	35.6522
				1163	-117.753	35.6522
				1164	-117.753	35.6522
				1165	-117.753	35.6522
				1166	-117.753	35.6522
				1167	-117.753	35.6522
				1168	-117.754	35.6522
				1169	-117.754	35.6522
				1170	-117.754	35.6522
				1171	-117.754	35.6522
				1172	-117.754	35.6522
				1173	-117.754	35.6522
				1174	-117.754	35.6522
				1175	-117.754	35.6522
				1176	-117.754	35.6522
				1177	-117.754	35.6522
				1178	-117.754	35.6522
				1179	-117.755	35.6522
				1180	-117.755	35.6522
				1181	-117.755	35.6522
				1182	-117.755	35.6522
				1183	-117.755	35.6522
				1184	-117.755	35.6522
				1185	-117.755	35.6522
				1186	-117.755	35.6522
				1187	-117.755	35.6522
				1188	-117.755	35.6522
				1189	-117.755	35.6522
				1190	-117.755	35.6522
				1191	-117.756	35.6522
				1192	-117.756	35.6522
				1193	-117.756	35.6522
				1194	-117.756	35.6522
				1195	-117.756	35.6522
				1196	-117.756	35.6522
				1197	-117.756	35.6522
				1198	-117.756	35.6522
				1199	-117.756	35.6522
				1200	-117.756	35.6522
				1201	-117.756	35.6522
				1202	-117.757	35.6522
				1203	-117.757	35.6522
				1204	-117.757	35.6522
				1205	-117.757	35.6522
				1206	-117.757	35.6522
				1207	-117.757	35.6522
				1208	-117.757	35.6522
				1209	-117.757	35.6522
				1210	-117.757	35.6522
				1211	-117.757	35.6522
				1212	-117.757	35.6522
				1213	-117.758	35.6522
				1214	-117.758	35.6522
				1215	-117.758	35.6522
				1216	-117.758	35.6522
				1217	-117.758	35.6522
				1218	-117.758	35.6522
				1219	-117.758	35.6522
				1220	-117.758	35.6522
				1221	-117.758	35.6522
				1222	-117.758	35.6522
				1223	-117.758	35.6522
				1224	-117.758	35.6522
				1225	-117.759	35.6522
				1226	-117.759	35.6522
				1227	-117.759	35.6522
				1228	-117.759	35.6522
				1229	-117.759	35.6522
				1230	-117.759	35.6522
				1231	-117.759	35.6522
				1232	-117.759	35.6522
				1233	-117.759	35.6522
				1234	-117.759	35.6522
				1235	-117.759	35.6522
				1236	-117.76	35.6522
				1237	-117.76	35.6522
				1238	-117.76	35.6522
				1239	-117.76	35.6522
				1240	-117.76	35.6522
				1241	-117.76	35.6522
				1242	-117.76	35.6522
				1243	-117.76	35.6522
				1244	-117.76	35.6522
				1245	-117.76	35.6522
				1246	-117.76	35.6522
				1247	-117.761	35.6522
				1248	-117.761	35.6522
				1249	-117.761	35.6522

## Sheet: Figure 1c
Waveform
Time [s]	Amplitude
0	0.0898102
0.004	0.0891119
0.008	0.0870267
0.012	0.0835845
0.016	0.0788342
0.02	0.0728436
0.024	0.065698
0.028	0.0574994
0.032	0.0483648
0.036	0.0384247
0.04	0.0278214
0.044	0.0167069
0.048	0.0052405
0.052	-0.0064128
0.056	-0.0180849
0.06	-0.0296073
0.064	-0.0408125
0.068	-0.0515375
0.072	-0.061625
0.076	-0.0709263
0.08	-0.0793028
0.084	-0.0866286
0.088	-0.0927915
0.092	-0.0976952
0.096	-0.10126
0.1	-0.103425
0.104	-0.104147
0.108	-0.103404
0.112	-0.101193
0.116	-0.0975294
0.12	-0.0924514
0.124	-0.0860145
0.128	-0.0782934
0.132	-0.06938
0.136	-0.059383
0.14	-0.0484259
0.144	-0.0366456
0.148	-0.0241904
0.152	-0.0112184
0.156	0.0021049
0.16	0.0156084
0.164	0.0291182
0.168	0.0424593
0.172	0.0554581
0.176	0.0679447
0.18	0.079755
0.184	0.0907328
0.188	0.100732
0.192	0.109618
0.196	0.117271
0.2	0.123584
0.204	0.128468
0.208	0.131851
0.212	0.133679
0.216	0.133919
0.22	0.132554
0.224	0.129591
0.228	0.125052
0.232	0.118981
0.236	0.111439
0.24	0.102508
0.244	0.0922821
0.248	0.0808746
0.252	0.0684116
0.256	0.055032
0.26	0.0408857
0.264	0.0261316
0.268	0.0109359
0.272	-0.00453
0.276	-0.0200915
0.28	-0.0355731
0.284	-0.0507999
0.288	-0.0656002
0.292	-0.0798073
0.296	-0.093261
0.3	-0.10581
0.304	-0.117313
0.308	-0.127641
0.312	-0.136678
0.316	-0.144322
0.32	-0.150487
0.324	-0.155102
0.328	-0.158116
0.332	-0.159492
0.336	-0.159212
0.34	-0.157276
0.344	-0.153702
0.348	-0.148524
0.352	-0.141794
0.356	-0.133578
0.36	-0.123961
0.364	-0.113037
0.368	-0.100919
0.372	-0.0877262
0.376	-0.073592
0.38	-0.0586572
0.384	-0.0430706
0.388	-0.0269868
0.392	-0.0105646
0.396	0.0060343
0.4	0.0226472
0.404	0.0391121
0.408	0.055269
0.412	0.0709613
0.416	0.0860378
0.42	0.100354
0.424	0.113772
0.428	0.126165
0.432	0.137414
0.436	0.147413
0.44	0.156067
0.444	0.163294
0.448	0.169025
0.452	0.173206
0.456	0.175796
0.46	0.176769
0.464	0.176113
0.468	0.173833
0.472	0.169946
0.476	0.164484
0.48	0.157493
0.484	0.149032
0.488	0.139174
0.492	0.128003
0.496	0.115615
0.5	0.102117
0.504	0.0876252
0.508	0.0722639
0.512	0.0561662
0.516	0.0394714
0.52	0.0223241
0.524	0.0048733
0.528	-0.0127288
0.532	-0.0303284
0.536	-0.047771
0.54	-0.0649026
0.544	-0.0815715
0.548	-0.0976286
0.552	-0.11293
0.556	-0.127336
0.56	-0.140715
0.564	-0.152942
0.568	-0.163903
0.572	-0.173491
0.576	-0.181613
0.58	-0.188185
0.584	-0.193137
0.588	-0.196414
0.592	-0.197971
0.596	-0.197781
0.6	-0.19583
0.604	-0.192121
0.608	-0.186669
0.612	-0.179508
0.616	-0.170686
0.62	-0.160266
0.624	-0.148326
0.628	-0.134958
0.632	-0.120268
0.636	-0.104375
0.64	-0.087412
0.644	-0.0695198
0.648	-0.0508514
0.652	-0.031568
0.656	-0.0118386
0.66	0.008162
0.664	0.0282545
0.668	0.0482565
0.672	0.0679847
0.676	0.0872557
0.68	0.105889
0.684	0.123707
0.688	0.140539
0.692	0.15622
0.696	0.170597
0.7	0.183524
0.704	0.194869
0.708	0.204515
0.712	0.212359
0.716	0.218312
0.72	0.222306
0.724	0.224289
0.728	0.224227
0.732	0.222108
0.736	0.217939
0.74	0.211745
0.744	0.203573
0.748	0.19349
0.752	0.181578
0.756	0.167943
0.76	0.152705
0.764	0.136001
0.768	0.117984
0.772	0.0988188
0.776	0.0786842
0.78	0.0577682
0.784	0.0362674
0.788	0.0143848
0.792	-0.0076725
0.796	-0.0296951
0.8	-0.0514737
0.804	-0.0728012
0.808	-0.093475
0.812	-0.113299
0.816	-0.132085
0.82	-0.149657
0.824	-0.16585
0.828	-0.180514
0.832	-0.193513
0.836	-0.20473
0.84	-0.214066
0.844	-0.22144
0.848	-0.226793
0.852	-0.230083
0.856	-0.231293
0.86	-0.230423
0.864	-0.227497
0.868	-0.222558
0.872	-0.215666
0.876	-0.206903
0.88	-0.196368
0.884	-0.184174
0.888	-0.170452
0.892	-0.155345
0.896	-0.139005
0.9	-0.121598
0.904	-0.103294
0.908	-0.0842719
0.912	-0.0647114
0.916	-0.0447956
0.92	-0.0247068
0.924	-0.0046251
0.928	0.0152736
0.932	0.0348193
0.936	0.0538494
0.94	0.0722107
0.944	0.0897603
0.948	0.106367
0.952	0.121912
0.956	0.13629
0.96	0.14941
0.964	0.161196
0.968	0.171586
0.972	0.180531
0.976	0.188
0.98	0.193973
0.984	0.198445
0.988	0.201425
0.992	0.202931
0.996	0.202993
1	0.201654
1.004	0.198961
1.008	0.194972
1.012	0.18975
1.016	0.183365
1.02	0.175887
1.024	0.167394
1.028	0.15796
1.032	0.147666
1.036	0.136586
1.04	0.124799
1.044	0.112377
1.048	0.0993944
1.052	0.085919
1.056	0.0720176
1.06	0.0577533
1.064	0.0431863
1.068	0.0283739
1.072	0.0133708
1.076	-0.0017704
1.08	-0.0169988
1.084	-0.0322642
1.088	-0.0475168
1.092	-0.0627063
1.096	-0.0777811
1.1	-0.0926875
1.104	-0.107369
1.108	-0.121765
1.112	-0.135813
1.116	-0.149443
1.12	-0.16258
1.124	-0.175147
1.128	-0.187058
1.132	-0.198223
1.136	-0.208547
1.14	-0.21793
1.144	-0.226269
1.148	-0.233456
1.152	-0.239382
1.156	-0.243937
1.16	-0.247012
1.164	-0.248501
1.168	-0.2483
1.172	-0.246312
1.176	-0.242449
1.18	-0.23663
1.184	-0.22879
1.188	-0.218874
1.192	-0.206847
1.196	-0.19269
1.2	-0.176403
1.204	-0.158011
1.208	-0.13756
1.212	-0.115121
1.216	-0.0907897
1.22	-0.0646891
1.224	-0.0369685
1.228	-0.0078036
1.232	0.0226037
1.236	0.0540259
1.24	0.0862115
1.244	0.118886
1.248	0.151755
1.252	0.184505
1.256	0.216806
1.26	0.248319
1.264	0.278693
1.268	0.307574
1.272	0.334604
1.276	0.359433
1.28	0.381714
1.284	0.401115
1.288	0.417321
1.292	0.430038
1.296	0.438997
1.3	0.44396
1.304	0.444727
1.308	0.441131
1.312	0.433052
1.316	0.420412
1.32	0.403184
1.324	0.38139
1.328	0.355104
1.332	0.324455
1.336	0.289623
1.34	0.250843
1.344	0.208402
1.348	0.162641
1.352	0.113944
1.356	0.0627464
1.36	0.009522
1.364	-0.0452161
1.368	-0.100922
1.372	-0.157023
1.376	-0.212923
1.38	-0.268015
1.384	-0.321679
1.388	-0.373297
1.392	-0.422256
1.396	-0.467958
1.4	-0.509824
1.404	-0.547305
1.408	-0.579888
1.412	-0.607102
1.416	-0.628526
1.42	-0.643796
1.424	-0.652606
1.428	-0.65472
1.432	-0.649971
1.436	-0.638266
1.44	-0.61959
1.444	-0.594007
1.448	-0.561661
1.452	-0.522776
1.456	-0.477654
1.46	-0.426674
1.464	-0.37029
1.468	-0.309026
1.472	-0.243471
1.476	-0.174273
1.48	-0.102132
1.484	-0.0277957
1.488	0.0479517
1.492	0.124297
1.496	0.200407
1.5	0.275439
1.504	0.348549
1.508	0.418901
1.512	0.485681
1.516	0.548102
1.52	0.605416
1.524	0.656926
1.528	0.701987
1.532	0.740024
1.536	0.770532
1.54	0.793086
1.544	0.807349
1.548	0.813073
1.552	0.810103
1.556	0.798385
1.56	0.777961
1.564	0.748975
1.568	0.711669
1.572	0.666382
1.576	0.613546
1.58	0.553686
1.584	0.487409
1.588	0.4154
1.592	0.338415
1.596	0.257275
1.6	0.172849
1.604	0.0860549
1.608	-0.0021604
1.612	-0.0908262
1.616	-0.178961
1.62	-0.265584
1.624	-0.349727
1.628	-0.430444
1.632	-0.506825
1.636	-0.578004
1.64	-0.643173
1.644	-0.701585
1.648	-0.752573
1.652	-0.795549
1.656	-0.830015
1.66	-0.855568
1.664	-0.871909
1.668	-0.878839
1.672	-0.876268
1.676	-0.864214
1.68	-0.842804
1.684	-0.812269
1.688	-0.772946
1.692	-0.725272
1.696	-0.669779
1.7	-0.607086
1.704	-0.537898
1.708	-0.462988
1.712	-0.383197
1.716	-0.299419
1.72	-0.212591
1.724	-0.123684
1.728	-0.0336896
1.732	0.0563899
1.736	0.145555
1.74	0.232821
1.744	0.317225
1.748	0.397843
1.752	0.473798
1.756	0.544269
1.76	0.6085
1.764	0.665813
1.768	0.715609
1.772	0.757379
1.776	0.79071
1.78	0.815284
1.784	0.830889
1.788	0.837412
1.792	0.834846
1.796	0.823289
1.8	0.802939
1.804	0.774091
1.808	0.737136
1.812	0.692554
1.816	0.640906
1.82	0.58283
1.824	0.51903
1.828	0.450268
1.832	0.377355
1.836	0.301141
1.84	0.222505
1.844	0.142342
1.848	0.0615578
1.852	-0.0189488
1.856	-0.0982911
1.86	-0.175607
1.864	-0.250067
1.868	-0.320885
1.872	-0.387329
1.876	-0.448722
1.88	-0.504458
1.884	-0.554001
1.888	-0.596895
1.892	-0.632763
1.896	-0.661317
1.9	-0.682355
1.904	-0.695763
1.908	-0.701516
1.912	-0.699676
1.916	-0.690391
1.92	-0.673889
1.924	-0.650479
1.928	-0.620539
1.932	-0.584518
1.936	-0.542924
1.94	-0.496318
1.944	-0.445309
1.948	-0.390542
1.952	-0.332693
1.956	-0.27246
1.96	-0.210552
1.964	-0.147683
1.968	-0.0845633
1.972	-0.0218893
1.976	0.0396622
1.98	0.0994426
1.984	0.156838
1.988	0.211276
1.992	0.262232
1.996	0.309232
2	0.351859
2.004	0.389757
2.008	0.422631
2.012	0.450253
2.016	0.472457
2.02	0.489145
2.024	0.500285
2.028	0.505906
2.032	0.506102
2.036	0.501023
2.04	0.490875
2.044	0.475918
2.048	0.456454
2.052	0.432831
2.056	0.405431
2.06	0.374668
2.064	0.340981
2.068	0.304826
2.072	0.266673
2.076	0.227
2.08	0.186284
2.084	0.144998
2.088	0.103605
2.092	0.0625524
2.096	0.0222668
2.1	-0.0168493
2.104	-0.0544217
2.108	-0.0901086
2.112	-0.123603
2.116	-0.154634
2.12	-0.18297
2.124	-0.208421
2.128	-0.230836
2.132	-0.250105
2.136	-0.266159
2.14	-0.278968
2.144	-0.28854
2.148	-0.294922
2.152	-0.298189
2.156	-0.298454
2.16	-0.295854
2.164	-0.290554
2.168	-0.282741
2.172	-0.272618
2.176	-0.260408
2.18	-0.246342
2.184	-0.230659
2.188	-0.213606
2.192	-0.195427
2.196	-0.176368
2.2	-0.156667
2.204	-0.136557
2.208	-0.116258
2.212	-0.09598
2.216	-0.0759175
2.22	-0.0562496
2.224	-0.0371378
2.228	-0.0187258
2.232	-0.0011384
2.236	0.0155186
2.24	0.0311582
2.244	0.0457124
2.248	0.0591312
2.252	0.0713818
2.256	0.0824477
2.26	0.0923275
2.264	0.101033
2.268	0.108589
2.272	0.11503
2.276	0.1204
2.28	0.124748
2.284	0.128132
2.288	0.13061
2.292	0.132245
2.296	0.133099
2.3	0.133233
2.304	0.132708
2.308	0.131581
2.312	0.129903
2.316	0.127723
2.32	0.125084
2.324	0.122022
2.328	0.118568
2.332	0.114748
2.336	0.110581
2.34	0.10608
2.344	0.101257
2.348	0.0961142
2.352	0.0906549
2.356	0.0848776
2.36	0.0787795
2.364	0.0723572
2.368	0.0656074
2.372	0.0585281
2.376	0.0511196
2.38	0.0433851
2.384	0.0353322
2.388	0.0269729
2.392	0.0183252
2.396	0.0094126
2.4	0.0002656
2.404	-0.0090789
2.408	-0.0185769
2.412	-0.0281775
2.416	-0.0378232
2.42	-0.0474501
2.424	-0.0569884
2.428	-0.0663631
2.432	-0.0754948
2.436	-0.0843006
2.44	-0.0926952
2.444	-0.100592
2.448	-0.107904
2.452	-0.114545
2.456	-0.120433
2.46	-0.125488
2.464	-0.129635
2.468	-0.132807
2.472	-0.134943
2.476	-0.135992
2.48	-0.135912
2.484	-0.134672
2.488	-0.132252
2.492	-0.128647
2.496	-0.123861
2.5	-0.117914
2.504	-0.110838
2.508	-0.102679
2.512	-0.0934963
2.516	-0.0833605
2.52	-0.0723559
2.524	-0.0605775
2.528	-0.0481312
2.532	-0.0351318
2.536	-0.0217027
2.54	-0.0079738
2.544	0.0059196
2.548	0.0198382
2.552	0.033641
2.556	0.0471863
2.56	0.0603335
2.564	0.0729453
2.568	0.0848889
2.572	0.0960378
2.576	0.106273
2.58	0.115486
2.584	0.123578
2.588	0.130463
2.592	0.136066
2.596	0.140329
2.6	0.143207
2.604	0.144671
2.608	0.144706
2.612	0.143316
2.616	0.140518
2.62	0.136346
2.624	0.130849
2.628	0.124092
2.632	0.116151
2.636	0.107117
2.64	0.0970918
2.644	0.0861884
2.648	0.0745285
2.652	0.0622413
2.656	0.0494622
2.66	0.0363309
2.664	0.0229897
2.668	0.009582
2.672	-0.0037497
2.676	-0.0168651
2.68	-0.0296283
2.684	-0.0419087
2.688	-0.0535831
2.692	-0.0645366
2.696	-0.0746641
2.7	-0.0838716
2.704	-0.0920765
2.708	-0.0992091
2.712	-0.105213
2.716	-0.110046
2.72	-0.113678
2.724	-0.116095
2.728	-0.117297
2.732	-0.117297
2.736	-0.116122
2.74	-0.113809
2.744	-0.110411
2.748	-0.105991
2.752	-0.10062
2.756	-0.0943805
2.76	-0.0873617
2.764	-0.0796597
2.768	-0.0713756
2.772	-0.0626145
2.776	-0.0534841
2.78	-0.0440931
2.784	-0.0345499
2.788	-0.0249614
2.792	-0.0154316
2.796	-0.0060606
2.8	0.0030567
2.804	0.0118319
2.808	0.0201831
2.812	0.0280368
2.816	0.0353276
2.82	0.0419995
2.824	0.0480057
2.828	0.0533091
2.832	0.0578827
2.836	0.0617088
2.84	0.0647798
2.844	0.0670972
2.848	0.0686714
2.852	0.0695213
2.856	0.0696737
2.86	0.0691626
2.864	0.0680281
2.868	0.0663161
2.872	0.0640771
2.876	0.0613651
2.88	0.0582374
2.884	0.0547527
2.888	0.050971
2.892	0.0469522
2.896	0.0427556
2.9	0.0384385
2.904	0.0340564
2.908	0.0296612
2.912	0.0253015
2.916	0.0210217
2.92	0.0168613
2.924	0.0128553
2.928	0.009033
2.932	0.0054188
2.936	0.0020316
2.94	-0.0011154
2.944	-0.0040136
2.948	-0.0066599
2.952	-0.0090557
2.956	-0.0112067
2.96	-0.0131226
2.964	-0.0148163
2.968	-0.0163039
2.972	-0.0176035
2.976	-0.0187352
2.98	-0.01972
2.984	-0.0205798
2.988	-0.021336
2.992	-0.0220098
2.996	-0.0226211
3	-0.0231883
3.004	-0.0237275
3.008	-0.0242526
3.012	-0.0247747
3.016	-0.0253017
3.02	-0.0258385
3.024	-0.0263864
3.028	-0.0269437
3.032	-0.0275051
3.036	-0.0280622
3.04	-0.0286034
3.044	-0.0291145
3.048	-0.0295787
3.052	-0.0299772
3.056	-0.0302894
3.06	-0.0304935
3.064	-0.030567
3.068	-0.0304872
3.072	-0.0302316
3.076	-0.0297786
3.08	-0.029108
3.084	-0.0282016
3.088	-0.0270436
3.092	-0.0256208
3.096	-0.0239236
3.1	-0.0219461
3.104	-0.0196862
3.108	-0.0171461
3.112	-0.0143326
3.116	-0.011257
3.12	-0.0079352
3.124	-0.0043876
3.128	-0.0006393
3.132	0.0032806
3.136	0.0073386
3.14	0.0114979
3.144	0.0157181
3.148	0.019956
3.152	0.0241663
3.156	0.0283017
3.16	0.0323139
3.164	0.0361541
3.168	0.0397736
3.172	0.0431247
3.176	0.0461612
3.18	0.0488389
3.184	0.0511168
3.188	0.0529574
3.192	0.054327
3.196	0.0551969
3.2	0.0555435
3.204	0.0553488
3.208	0.0546008
3.212	0.0532938
3.216	0.0514286
3.22	0.0490126
3.224	0.04606
3.228	0.0425916
3.232	0.0386345
3.236	0.0342225
3.24	0.029395
3.244	0.0241972
3.248	0.0186793
3.252	0.0128962
3.256	0.0069067
3.26	0.0007729
3.264	-0.0054404
3.268	-0.0116668
3.272	-0.0178387
3.276	-0.0238883
3.28	-0.0297483
3.284	-0.0353531
3.288	-0.040639
3.292	-0.0455455
3.296	-0.050016
3.3	-0.0539982
3.304	-0.057445
3.308	-0.0603151
3.312	-0.0625735
3.316	-0.0641921
3.32	-0.0651497
3.324	-0.0654328
3.328	-0.0650353
3.332	-0.063959
3.336	-0.0622135
3.34	-0.0598159
3.344	-0.0567909
3.348	-0.0531706
3.352	-0.0489935
3.356	-0.0443051
3.36	-0.0391563
3.364	-0.0336035
3.368	-0.0277077
3.372	-0.0215338
3.376	-0.0151499
3.38	-0.0086263
3.384	-0.0020349
3.388	0.0045519
3.392	0.0110618
3.396	0.0174236
3.4	0.023568
3.404	0.0294285
3.408	0.034942
3.412	0.0400497
3.416	0.0446978
3.42	0.0488379
3.424	0.0524276
3.428	0.0554313
3.432	0.0578202
3.436	0.0595726
3.44	0.0606745
3.444	0.0611193
3.448	0.060908
3.452	0.060049
3.456	0.0585584
3.46	0.056459
3.464	0.0537807
3.468	0.0505595
3.472	0.0468375
3.476	0.042662
3.48	0.038085
3.484	0.0331626
3.488	0.0279542
3.492	0.0225218
3.496	0.0169291
3.5	0.0112411
3.504	0.0055226
3.508	-0.0001616
3.512	-0.0057483
3.516	-0.0111765
3.52	-0.0163876
3.524	-0.0213267
3.528	-0.0259426
3.532	-0.0301891
3.536	-0.0340248
3.54	-0.0374139
3.544	-0.0403264
3.548	-0.0427385
3.552	-0.0446326
3.556	-0.0459976
3.56	-0.046829
3.564	-0.0471283
3.568	-0.0469036
3.572	-0.046169
3.576	-0.0449443
3.58	-0.0432548
3.584	-0.0411308
3.588	-0.0386071
3.592	-0.0357225
3.596	-0.0325193
3.6	-0.0290427
3.604	-0.0253403
3.608	-0.0214609
3.612	-0.0174546
3.616	-0.0133719
3.62	-0.0092625
3.624	-0.0051758
3.628	-0.0011591
3.632	0.0027421
3.636	0.006485
3.64	0.0100298
3.644	0.0133406
3.648	0.016385
3.652	0.019135
3.656	0.0215672
3.66	0.0236628
3.664	0.0254078
3.668	0.0267931
3.672	0.0278143
3.676	0.0284719
3.68	0.0287712
3.684	0.0287217
3.688	0.0283371
3.692	0.0276353
3.696	0.0266374
3.7	0.0253678
3.704	0.0238538
3.708	0.0221246
3.712	0.0202117
3.716	0.0181475
3.72	0.0159656
3.724	0.0136999
3.728	0.011384
3.732	0.009051
3.736	0.006733
3.74	0.0044608
3.744	0.0022631
3.748	0.0001665
3.752	-0.0018049
3.756	-0.0036298
3.76	-0.0052897
3.764	-0.0067696
3.768	-0.0080576
3.772	-0.0091451
3.776	-0.0100271
3.78	-0.0107016
3.784	-0.0111702
3.788	-0.0114375
3.792	-0.011511
3.796	-0.011401
3.8	-0.0111203
3.804	-0.0106839
3.808	-0.0101087
3.812	-0.0094133
3.816	-0.0086173
3.82	-0.0077414
3.824	-0.0068067
3.828	-0.0058345
3.832	-0.0048458
3.836	-0.0038612
3.84	-0.0029004
3.844	-0.0019819
3.848	-0.0011226
3.852	-0.0003379
3.856	0.0003588
3.86	0.0009561
3.864	0.0014452
3.868	0.0018191
3.872	0.0020738
3.876	0.0022073
3.88	0.0022203
3.884	0.0021157
3.888	0.0018988
3.892	0.0015769
3.896	0.0011593
3.9	0.0006574
3.904	8.36e-05
3.908	-0.0005479
3.912	-0.0012221
3.916	-0.0019231
3.92	-0.0026346
3.924	-0.00334
3.928	-0.004023
3.932	-0.0046674
3.936	-0.0052579
3.94	-0.0057801
3.944	-0.0062205
3.948	-0.0065674
3.952	-0.0068105
3.956	-0.0069412
3.96	-0.0069531
3.964	-0.0068416
3.968	-0.0066042
3.972	-0.0062408
3.976	-0.0057533
3.98	-0.0051458
3.984	-0.0044243
3.988	-0.0035971
3.992	-0.0026742
3.996	-0.0016674
4	-0.0005899
4.004	0.0005438
4.008	0.0017178
4.012	0.0029156
4.016	0.0041202
4.02	0.0053138
4.024	0.006479
4.028	0.0075985
4.032	0.0086551
4.036	0.0096329
4.04	0.0105165
4.044	0.0112919
4.048	0.0119465
4.052	0.0124693
4.056	0.0128511
4.06	0.0130846
4.064	0.0131645
4.068	0.0130877
4.072	0.0128531
4.076	0.0124619
4.08	0.0119175
4.084	0.0112253
4.088	0.0103928
4.092	0.0094295
4.096	0.0083465
4.1	0.0071569
4.104	0.0058748
4.108	0.004516
4.112	0.0030969
4.116	0.0016352
4.12	0.0001487
4.124	-0.0013442
4.128	-0.0028252
4.132	-0.0042762
4.136	-0.0056793
4.14	-0.0070177
4.144	-0.0082752
4.148	-0.0094368
4.152	-0.0104889
4.156	-0.0114193
4.16	-0.0122175
4.164	-0.0128748
4.168	-0.0133844
4.172	-0.0137413
4.176	-0.0139426
4.18	-0.0139875
4.184	-0.0138772
4.188	-0.0136146
4.192	-0.0132049
4.196	-0.0126547
4.2	-0.0119727
4.204	-0.0111687
4.208	-0.0102543
4.212	-0.009242
4.216	-0.0081456
4.22	-0.0069796
4.224	-0.0057589
4.228	-0.0044993
4.232	-0.0032162
4.236	-0.0019254
4.24	-0.0006423
4.244	0.0006181
4.248	0.0018416
4.252	0.0030147
4.256	0.0041247
4.26	0.0051604
4.264	0.0061116
4.268	0.0069695
4.272	0.0077269
4.276	0.008378
4.28	0.0089186
4.284	0.0093459
4.288	0.009659
4.292	0.0098581
4.296	0.0099453
4.3	0.0099238
4.304	0.0097983
4.308	0.0095746
4.312	0.0092597
4.316	0.0088613
4.32	0.0083881
4.324	0.0078495
4.328	0.0072552
4.332	0.0066153
4.336	0.0059401
4.34	0.0052399
4.344	0.0045248
4.348	0.0038045
4.352	0.0030885
4.356	0.0023855
4.36	0.0017036
4.364	0.0010501
4.368	0.0004315
4.372	-0.0001467
4.376	-0.00068
4.38	-0.0011648
4.384	-0.0015986
4.388	-0.0019801
4.392	-0.0023086
4.396	-0.0025848
4.4	-0.0028099
4.404	-0.0029862
4.408	-0.0031166
4.412	-0.0032049
4.416	-0.0032551
4.42	-0.003272
4.424	-0.0032606
4.428	-0.003226
4.432	-0.0031735
4.436	-0.0031084
4.44	-0.003036
4.444	-0.0029611
4.448	-0.0028883
4.452	-0.0028217
4.456	-0.0027651
4.46	-0.0027215
4.464	-0.0026933
4.468	-0.0026822
4.472	-0.0026892
4.476	-0.0027147
4.48	-0.0027582
4.484	-0.0028184
4.488	-0.0028936
4.492	-0.0029813
4.496	-0.0030782
4.5	-0.0031809
4.504	-0.0032851
4.508	-0.0033864
4.512	-0.0034802
4.516	-0.0035614
4.52	-0.0036251
4.524	-0.0036663
4.528	-0.0036803
4.532	-0.0036625
4.536	-0.0036086
4.54	-0.0035149
4.544	-0.0033781
4.548	-0.0031957
4.552	-0.0029656
4.556	-0.0026868
4.56	-0.0023587
4.564	-0.0019818
4.568	-0.0015575
4.572	-0.0010878
4.576	-0.0005758
4.58	-2.54e-05
4.584	0.0005589
4.588	0.0011717
4.592	0.0018067
4.596	0.0024574
4.6	0.0031164
4.604	0.0037761
4.608	0.0044285
4.612	0.0050652
4.616	0.005678
4.62	0.0062583
4.624	0.006798
4.628	0.0072891
4.632	0.0077239
4.636	0.0080952
4.64	0.0083965
4.644	0.0086219
4.648	0.0087662
4.652	0.0088253
4.656	0.0087958
4.66	0.0086755
4.664	0.0084631
4.668	0.0081586
4.672	0.0077629
4.676	0.0072782
4.68	0.0067076
4.684	0.0060556
4.688	0.0053274
4.692	0.0045294
4.696	0.003669
4.7	0.0027542
4.704	0.0017942
4.708	0.0007983
4.712	-0.0002231
4.716	-0.0012594
4.72	-0.0022999
4.724	-0.0033332
4.728	-0.0043484
4.732	-0.0053341
4.736	-0.0062796
4.74	-0.0071743
4.744	-0.008008
4.748	-0.0087712
4.752	-0.0094551
4.756	-0.0100516
4.76	-0.0105535
4.764	-0.0109548
4.768	-0.0112503
4.772	-0.0114361
4.776	-0.0115093
4.78	-0.0114683
4.784	-0.0113127
4.788	-0.0110435
4.792	-0.0106626
4.796	-0.0101734
4.8	-0.0095804
4.804	-0.0088891
4.808	-0.0081062
4.812	-0.0072394
4.816	-0.0062971
4.82	-0.0052889
4.824	-0.0042246
4.828	-0.0031151
4.832	-0.0019715
4.836	-0.0008053
4.84	0.0003716
4.844	0.0015475
4.848	0.0027104
4.852	0.0038486
4.856	0.0049506
4.86	0.0060053
4.864	0.0070022
4.868	0.0079312
4.872	0.0087831
4.876	0.0095494
4.88	0.0102225
4.884	0.0107959
4.888	0.0112639
4.892	0.0116221
4.896	0.0118671
4.9	0.0119967
4.904	0.0120099
4.908	0.0119068
4.912	0.0116888
4.916	0.0113582
4.92	0.0109187
4.924	0.0103751
4.928	0.0097328
4.932	0.0089988
4.936	0.0081804
4.94	0.007286
4.944	0.0063248
4.948	0.0053064
4.952	0.0042411
4.956	0.0031395
4.96	0.0020126
4.964	0.0008716
4.968	-0.0002723
4.972	-0.0014078
4.976	-0.002524
4.98	-0.0036098
4.984	-0.004655
4.988	-0.0056493
4.992	-0.0065835
4.996	-0.0074486
5	-0.0082366
5.004	-0.0089402
5.008	-0.009553
5.012	-0.0100696
5.016	-0.0104856
5.02	-0.0107973
5.024	-0.0110026
5.028	-0.0111001
5.032	-0.0110895
5.036	-0.0109719
5.04	-0.010749
5.044	-0.0104238
5.048	-0.0100005
5.052	-0.0094838
5.056	-0.0088797
5.06	-0.0081949
5.064	-0.0074369
5.068	-0.0066138
5.072	-0.0057345
5.076	-0.0048081
5.08	-0.0038445
5.084	-0.0028536
5.088	-0.0018456
5.092	-0.0008309
5.096	0.0001802
5.1	0.0011775
5.104	0.002151
5.108	0.0030911
5.112	0.0039887
5.116	0.0048349
5.12	0.0056217
5.124	0.0063417
5.128	0.0069884
5.132	0.007556
5.136	0.0080395
5.14	0.0084352
5.144	0.00874
5.148	0.008952
5.152	0.0090703
5.156	0.0090951
5.16	0.0090274
5.164	0.0088695
5.168	0.0086244
5.172	0.0082962
5.176	0.0078898
5.18	0.0074108
5.184	0.0068658
5.188	0.0062619
5.192	0.0056067
5.196	0.0049085
5.2	0.0041756
5.204	0.0034169
5.208	0.0026414
5.212	0.0018581
5.216	0.0010758
5.22	0.0003035
5.224	-0.0004505
5.228	-0.0011779
5.232	-0.0018712
5.236	-0.0025232
5.24	-0.0031274
5.244	-0.0036781
5.248	-0.0041704
5.252	-0.0046001
5.256	-0.0049639
5.26	-0.0052596
5.264	-0.0054857
5.268	-0.0056417
5.272	-0.0057281
5.276	-0.0057461
5.28	-0.0056981
5.284	-0.0055871
5.288	-0.0054168
5.292	-0.0051919
5.296	-0.0049175
5.3	-0.0045993
5.304	-0.0042434
5.308	-0.0038566
5.312	-0.0034454
5.316	-0.003017
5.32	-0.0025782
5.324	-0.0021362
5.328	-0.0016976
5.332	-0.001269
5.336	-0.0008565
5.34	-0.0004659
5.344	-0.0001024
5.348	0.0002295
5.352	0.0005259
5.356	0.0007836
5.36	0.0010003
5.364	0.0011743
5.368	0.0013049
5.372	0.0013922
5.376	0.001437
5.38	0.001441
5.384	0.0014066
5.388	0.001337
5.392	0.0012359
5.396	0.0011077
5.4	0.0009572
5.404	0.0007896
5.408	0.0006105
5.412	0.0004257
5.416	0.000241
5.42	6.23e-05
5.424	-0.0001048
5.428	-0.0002547
5.432	-0.0003823
5.436	-0.0004829
5.44	-0.0005522
5.444	-0.0005867
5.448	-0.0005835
5.452	-0.0005404
5.456	-0.0004561
5.46	-0.0003301
5.464	-0.0001628
5.468	4.46e-05
5.472	0.0002899
5.476	0.0005702
5.48	0.0008817
5.484	0.0012197
5.488	0.0015791
5.492	0.0019539
5.496	0.0023376
5.5	0.0027233
5.504	0.0031039
5.508	0.0034718
5.512	0.0038195
5.516	0.0041396
5.52	0.0044246
5.524	0.0046674
5.528	0.0048616
5.532	0.0050009
5.536	0.0050799
5.54	0.005094
5.544	0.0050392
5.548	0.0049128
5.552	0.0047129
5.556	0.0044388
5.56	0.0040907
5.564	0.0036703
5.568	0.0031802
5.572	0.0026242
5.576	0.0020073
5.58	0.0013355
5.584	0.0006159
5.588	-0.0001437
5.592	-0.0009343
5.596	-0.0017465
5.6	-0.0025702
5.604	-0.0033946
5.608	-0.0042089
5.612	-0.005002
5.616	-0.0057627
5.62	-0.0064801
5.624	-0.0071436
5.628	-0.0077429
5.632	-0.0082685
5.636	-0.0087116
5.64	-0.0090642
5.644	-0.0093196
5.648	-0.0094721
5.652	-0.0095171
5.656	-0.0094518
5.66	-0.0092742
5.664	-0.0089842
5.668	-0.0085831
5.672	-0.0080736
5.676	-0.0074599
5.68	-0.0067476
5.684	-0.0059437
5.688	-0.0050565
5.692	-0.0040956
5.696	-0.0030715
5.7	-0.0019959
5.704	-0.000881
5.708	0.00026
5.712	0.0014137
5.716	0.0025663
5.72	0.0037037
5.724	0.0048121
5.728	0.0058778
5.732	0.0068876
5.736	0.0078289
5.74	0.0086898
5.744	0.0094593
5.748	0.0101277
5.752	0.0106863
5.756	0.0111279
5.76	0.0114466
5.764	0.0116381
5.768	0.0116996
5.772	0.0116301
5.776	0.0114301
5.78	0.0111016
5.784	0.0106485
5.788	0.0100761
5.792	0.009391
5.796	0.0086017
5.8	0.0077174
5.804	0.0067488
5.808	0.0057075
5.812	0.0046061
5.816	0.0034577
5.82	0.0022759
5.824	0.001075
5.828	-0.0001311
5.832	-0.0013281
5.836	-0.0025021
5.84	-0.0036396
5.844	-0.0047275
5.848	-0.0057538
5.852	-0.006707
5.856	-0.0075769
5.86	-0.0083543
5.864	-0.0090313
5.868	-0.0096014
5.872	-0.0100595
5.876	-0.0104018
5.88	-0.0106262
5.884	-0.0107321
5.888	-0.0107203
5.892	-0.010593
5.896	-0.0103539
5.9	-0.010008
5.904	-0.0095615
5.908	-0.0090218
5.912	-0.0083973
5.916	-0.0076971
5.92	-0.0069313
5.924	-0.0061104
5.928	-0.0052453
5.932	-0.0043475
5.936	-0.0034281
5.94	-0.0024986
5.944	-0.00157
5.948	-0.0006531
5.952	0.0002417
5.956	0.001105
5.96	0.0019276
5.964	0.0027017
5.968	0.0034199
5.972	0.0040762
5.976	0.0046655
5.98	0.0051837
5.984	0.0056281
5.988	0.0059968
5.992	0.0062891
5.996	0.0065055
6	0.0066475
6.004	0.0067175
6.008	0.0067186
6.012	0.0066552
6.016	0.0065318
6.02	0.0063541
6.024	0.0061277
6.028	0.0058591
6.032	0.0055546
6.036	0.0052209
6.04	0.0048646
6.044	0.0044922
6.048	0.00411
6.052	0.0037239
6.056	0.0033394
6.06	0.0029616
6.064	0.002595
6.068	0.0022433
6.072	0.0019096
6.076	0.0015963
6.08	0.0013052
6.084	0.0010371
6.088	0.0007923
6.092	0.0005703
6.096	0.00037
6.1	0.0001897
6.104	2.7e-05
6.108	-0.0001207
6.112	-0.0002565
6.116	-0.0003838
6.12	-0.0005063
6.124	-0.0006274
6.128	-0.000751
6.132	-0.0008805
6.136	-0.0010193
6.14	-0.0011703
6.144	-0.0013363
6.148	-0.0015194
6.152	-0.0017211
6.156	-0.0019426
6.16	-0.002184
6.164	-0.0024451
6.168	-0.0027248
6.172	-0.0030212
6.176	-0.003332
6.18	-0.0036537
6.184	-0.0039826
6.188	-0.0043142
6.192	-0.0046434
6.196	-0.0049646
6.2	-0.005272
6.204	-0.0055594
6.208	-0.0058203
6.212	-0.0060484
6.216	-0.0062371
6.22	-0.0063802
6.224	-0.0064718
6.228	-0.0065062
6.232	-0.0064784
6.236	-0.006384
6.24	-0.0062193
6.244	-0.0059815
6.248	-0.0056686
6.252	-0.0052797
6.256	-0.0048149
6.26	-0.0042755
6.264	-0.0036637
6.268	-0.0029831
6.272	-0.0022381
6.276	-0.0014346
6.28	-0.0005793
6.284	0.0003201
6.288	0.0012549
6.292	0.0022156
6.296	0.0031918
6.3	0.0041728
6.304	0.0051472
6.308	0.0061034
6.312	0.0070295
6.316	0.0079135
6.32	0.0087439
6.324	0.009509
6.328	0.010198
6.332	0.0108005
6.336	0.0113067
6.34	0.0117081
6.344	0.011997
6.348	0.012167
6.352	0.0122127
6.356	0.0121305
6.36	0.011918
6.364	0.0115743
6.368	0.0111002
6.372	0.0104981
6.376	0.0097717
6.38	0.0089267
6.384	0.0079698
6.388	0.0069096
6.392	0.0057559
6.396	0.0045198
6.4	0.0032134
6.404	0.0018502
6.408	0.0004441
6.412	-0.00099
6.416	-0.0024365
6.42	-0.0038799
6.424	-0.0053042
6.428	-0.0066934
6.432	-0.0080319
6.436	-0.0093044
6.44	-0.010496
6.444	-0.0115929
6.448	-0.0125821
6.452	-0.0134516
6.456	-0.0141908
6.46	-0.0147903
6.464	-0.0152423
6.468	-0.0155408
6.472	-0.0156811
6.476	-0.0156605
6.48	-0.015478
6.484	-0.0151344
6.488	-0.0146324
6.492	-0.0139762
6.496	-0.0131721
6.5	-0.0122278
6.504	-0.0111526
6.508	-0.0099573
6.512	-0.0086542
6.516	-0.0072565
6.52	-0.0057787
6.524	-0.0042361
6.528	-0.0026448
6.532	-0.0010213
6.536	0.0006174
6.54	0.0022542
6.544	0.0038722
6.548	0.0054543
6.552	0.0069843
6.556	0.0084462
6.56	0.0098249
6.564	0.0111063
6.568	0.0122773
6.572	0.0133259
6.576	0.0142417
6.58	0.0150156
6.584	0.0156398
6.588	0.0161085
6.592	0.0164174
6.596	0.0165638
6.6	0.0165467
6.604	0.016367
6.608	0.0160271
6.612	0.0155312
6.616	0.0148848
6.62	0.0140951
6.624	0.0131708
6.628	0.0121217
6.632	0.0109589
6.636	0.0096945
6.64	0.0083417
6.644	0.0069143
6.648	0.0054267
6.652	0.003894
6.656	0.0023313
6.66	0.0007541
6.664	-0.0008223
6.668	-0.0023826
6.672	-0.0039119
6.676	-0.0053957
6.68	-0.0068203
6.684	-0.0081723
6.688	-0.0094397
6.692	-0.0106111
6.696	-0.0116762
6.7	-0.0126258
6.704	-0.0134522
6.708	-0.0141486
6.712	-0.0147096
6.716	-0.0151314
6.72	-0.0154113
6.724	-0.015548
6.728	-0.0155416
6.732	-0.0153935
6.736	-0.0151064
6.74	-0.0146842
6.744	-0.0141321
6.748	-0.0134563
6.752	-0.012664
6.756	-0.0117636
6.76	-0.0107642
6.764	-0.0096756
6.768	-0.0085083
6.772	-0.0072736
6.776	-0.0059828
6.78	-0.0046481
6.784	-0.0032814
6.788	-0.0018951
6.792	-0.0005015
6.796	0.0008872
6.8	0.002259
6.804	0.0036022
6.808	0.0049054
6.812	0.0061577
6.816	0.0073488
6.82	0.008469
6.824	0.0095092
6.828	0.0104613
6.832	0.0113177
6.836	0.0120718
6.84	0.0127181
6.844	0.0132518
6.848	0.0136691
6.852	0.0139673
6.856	0.0141444
6.86	0.0141999
6.864	0.0141337
6.868	0.0139472
6.872	0.0136425
6.876	0.0132227
6.88	0.0126917
6.884	0.0120545
6.888	0.0113168
6.892	0.010485
6.896	0.0095664
6.9	0.008569
6.904	0.0075012
6.908	0.0063721
6.912	0.0051913
6.916	0.0039688
6.92	0.0027147
6.924	0.0014396
6.928	0.0001544
6.932	-0.0011304
6.936	-0.0024038
6.94	-0.0036551
6.944	-0.0048739
6.948	-0.0060497
6.952	-0.0071727
6.956	-0.0082332
6.96	-0.0092222
6.964	-0.0101311
6.968	-0.0109522
6.972	-0.0116782
6.976	-0.0123028
6.98	-0.0128204
6.984	-0.0132263
6.988	-0.0135168
6.992	-0.0136891
6.996	-0.0137415
7	-0.0136731
7.004	-0.0134843
7.008	-0.0131765
7.012	-0.012752
7.016	-0.0122143
7.02	-0.0115679
7.024	-0.0108181
7.028	-0.0099714
7.032	-0.0090352
7.036	-0.0080174
7.04	-0.0069272
7.044	-0.0057741
7.048	-0.0045684
7.052	-0.003321
7.056	-0.002043
7.06	-0.0007461
7.064	0.0005578
7.068	0.0018568
7.072	0.0031388
7.076	0.0043921
7.08	0.0056048
7.084	0.0067657
7.088	0.0078638
7.092	0.0088888
7.096	0.0098308
7.1	0.010681
7.104	0.0114312
7.108	0.0120742
7.112	0.0126038
7.116	0.013015
7.12	0.0133037
7.124	0.0134673
7.128	0.0135041
7.132	0.0134137
7.136	0.0131973
7.14	0.0128568
7.144	0.0123958
7.148	0.0118188
7.152	0.0111316
7.156	0.0103412
7.16	0.0094553
7.164	0.008483
7.168	0.0074338
7.172	0.0063184
7.176	0.0051478
7.18	0.0039338
7.184	0.0026885
7.188	0.0014244
7.192	0.0001539
7.196	-0.0011102
7.2	-0.0023555
7.204	-0.0035697
7.208	-0.0047409
7.212	-0.0058578
7.216	-0.0069095
7.22	-0.0078859
7.224	-0.0087779
7.228	-0.0095772
7.232	-0.0102765
7.236	-0.0108696
7.24	-0.0113514
7.244	-0.0117182
7.248	-0.0119674
7.252	-0.0120976
7.256	-0.0121088
7.26	-0.0120021
7.264	-0.0117799
7.268	-0.0114458
7.272	-0.0110047
7.276	-0.0104622
7.28	-0.0098253
7.284	-0.0091016
7.288	-0.0082997
7.292	-0.007429
7.296	-0.0064993
7.3	-0.005521
7.304	-0.0045047
7.308	-0.0034616
7.312	-0.0024026
7.316	-0.0013389
7.32	-0.0002813
7.324	0.0007594
7.328	0.001773
7.332	0.0027497
7.336	0.0036802
7.34	0.0045561
7.344	0.0053696
7.348	0.0061138
7.352	0.0067827
7.356	0.0073713
7.36	0.0078755
7.364	0.0082923
7.368	0.0086196
7.372	0.0088567
7.376	0.0090034
7.38	0.0090608
7.384	0.009031
7.388	0.0089168
7.392	0.008722
7.396	0.008451
7.4	0.008109
7.404	0.007702
7.408	0.0072362
7.412	0.0067184
7.416	0.0061557
7.42	0.0055554
7.424	0.004925
7.428	0.004272
7.432	0.0036039
7.436	0.002928
7.44	0.0022514
7.444	0.0015808
7.448	0.0009225
7.452	0.0002826
7.456	-0.0003336
7.46	-0.0009212
7.464	-0.0014759
7.468	-0.0019941
7.472	-0.0024728
7.476	-0.0029096
7.48	-0.0033028
7.484	-0.0036513
7.488	-0.0039546
7.492	-0.0042128
7.496	-0.0044265
7.5	-0.0045969
7.504	-0.0047255
7.508	-0.0048144
7.512	-0.0048658
7.516	-0.0048823
7.52	-0.0048667
7.524	-0.0048219
7.528	-0.0047509
7.532	-0.0046568
7.536	-0.0045424
7.54	-0.0044108
7.544	-0.0042646
7.548	-0.0041064
7.552	-0.0039385
7.556	-0.0037629
7.56	-0.0035814
7.564	-0.0033953
7.568	-0.0032059
7.572	-0.003014
7.576	-0.00282
7.58	-0.002624
7.584	-0.0024261
7.588	-0.0022258
7.592	-0.0020226
7.596	-0.0018157
7.6	-0.0016041
7.604	-0.001387
7.608	-0.0011632
7.612	-0.0009317
7.616	-0.0006914
7.62	-0.0004416
7.624	-0.0001814
7.628	8.97e-05
7.632	0.0003719
7.636	0.0006654
7.64	0.0009697
7.644	0.0012843
7.648	0.0016082
7.652	0.0019398
7.656	0.0022776
7.66	0.0026192
7.664	0.0029623
7.668	0.0033038
7.672	0.0036407
7.676	0.0039693
7.68	0.004286
7.684	0.0045867
7.688	0.0048674
7.692	0.0051238
7.696	0.0053518
7.7	0.0055471
7.704	0.0057057
7.708	0.0058237
7.712	0.0058974
7.716	0.0059235
7.72	0.0058992
7.724	0.0058219
7.728	0.0056898
7.732	0.0055015
7.736	0.0052561
7.74	0.0049538
7.744	0.004595
7.748	0.0041811
7.752	0.0037143
7.756	0.0031972
7.76	0.0026334
7.764	0.0020272
7.768	0.0013834
7.772	0.0007076
7.776	5.9e-06
7.78	-0.000715
7.784	-0.001448
7.788	-0.0021857
7.792	-0.0029202
7.796	-0.0036436
7.8	-0.0043478
7.804	-0.0050247
7.808	-0.0056664
7.812	-0.006265
7.816	-0.006813
7.82	-0.0073034
7.824	-0.0077296
7.828	-0.0080857
7.832	-0.0083663
7.836	-0.008567
7.84	-0.008684
7.844	-0.0087146
7.848	-0.008657
7.852	-0.0085103
7.856	-0.0082748
7.86	-0.0079517
7.864	-0.0075431
7.868	-0.0070525
7.872	-0.006484
7.876	-0.005843
7.88	-0.0051355
7.884	-0.0043686
7.888	-0.00355
7.892	-0.0026882
7.896	-0.0017921
7.9	-0.0008713
7.904	6.43e-05
7.908	0.0010047
7.912	0.0019395
7.916	0.0028585
7.92	0.0037516
7.924	0.0046088
7.928	0.0054206
7.932	0.006178
7.936	0.0068724
7.94	0.0074962
7.944	0.0080423
7.948	0.0085047
7.952	0.0088782
7.956	0.0091588
7.96	0.0093434
7.964	0.0094301
7.968	0.0094181
7.972	0.0093077
7.976	0.0091006
7.98	0.0087993
7.984	0.0084076
7.988	0.0079301
[truncated: 5,503 more rows]

## Sheet: Figure 1d
dv/v curve				dv/v map
Date	dv/v [%]			Date	Time [s]	dv/v
2019-07-11T	-0.356018			2019-07-11T	1	0.096031
2019-07-12T	-0.316647			2019-07-12T	1	0.0953732
2019-07-13T	-0.32221			2019-07-13T	1	0.094389
2019-07-14T	-0.270766			2019-07-14T	1	0.0924886
2019-07-15T	-0.279273			2019-07-15T	1	0.0889152
2019-07-16T	-0.226423			2019-07-16T	1	0.0863575
2019-07-17T	-0.140578			2019-07-17T	1	0.0847526
2019-07-18T	-0.0890115			2019-07-18T	1	0.0839204
2019-07-19T	-0.0277022			2019-07-19T	1	0.0823393
2019-07-20T	0.0164388			2019-07-20T	1	0.0811655
2019-07-21T	0.0122199			2019-07-21T	1	0.0806629
2019-07-22T	0.0475811			2019-07-22T	1	0.0807439
2019-07-23T	0.0154369			2019-07-23T	1	0.0797584
2019-07-24T	0.0107761			2019-07-24T	1	0.0787297
2019-07-25T	0.0324819			2019-07-25T	1	0.077233
2019-07-26T	0.0019413			2019-07-26T	1	0.0760803
2019-07-27T	-0.0111624			2019-07-27T	1	0.0748953
2019-07-28T	-0.0107452			2019-07-28T	1	0.0753362
2019-07-29T	0.0137754			2019-07-29T	1	0.0761999
2019-07-30T	0.0550696			2019-07-30T	1	0.0781741
2019-07-31T	0.0530408			2019-07-31T	1	0.0807477
2019-08-01T	0.0381083			2019-08-01T	1	0.0834264
2019-08-02T	0.0383239			2019-08-02T	1	0.0865546
2019-08-03T	0.0299444			2019-08-03T	1	0.0897627
2019-08-04T	0.0646484			2019-08-04T	1	0.092637
2019-08-05T	0.0304839			2019-08-05T	1	0.0956493
2019-08-06T	0.0161756			2019-08-06T	1	0.0988185
2019-08-07T	0.0393669			2019-08-07T	1	0.100998
2019-08-08T	0.0438678			2019-08-08T	1	0.102333
2019-08-09T	0.0766553			2019-08-09T	1	0.103677
2019-08-10T	0.127106			2019-08-10T	1	0.104523
2019-08-11T	0.122454			2019-08-11T	1	0.104646
2019-08-12T	0.109766			2019-08-12T	1	0.102744
2019-08-13T	0.143828			2019-08-13T	1	0.100715
2019-08-14T	0.150423			2019-08-14T	1	0.0986266
2019-08-15T	0.186183			2019-08-15T	1	0.0974317
2019-08-16T	0.209594			2019-08-16T	1	0.0965017
2019-08-17T	0.219827			2019-08-17T	1	0.0964166
2019-08-18T	0.239187			2019-08-18T	1	0.0951902
2019-08-19T	0.294756			2019-08-19T	1	0.0957096
2019-08-20T	0.289			2019-08-20T	1	0.0961078
2019-08-21T	0.269325			2019-08-21T	1	0.0975629
2019-08-22T	0.199656			2019-08-22T	1	0.0996215
2019-08-23T	0.158342			2019-08-23T	1	0.100249
2019-08-24T	0.158701			2019-08-24T	1	0.100545
2019-08-25T	0.140328			2019-08-25T	1	0.102491
2019-08-26T	0.147441			2019-08-26T	1	0.103569
2019-08-27T	0.15986			2019-08-27T	1	0.10421
2019-08-28T	0.205858			2019-08-28T	1	0.103711
2019-08-29T	0.27436			2019-08-29T	1	0.10281
2019-08-30T	0.288608			2019-08-30T	1	0.102904
2019-08-31T	0.304107			2019-08-31T	1	0.102739
2019-09-01T	0.321963			2019-09-01T	1	0.10049
2019-09-02T	0.333853			2019-09-02T	1	0.098616
2019-09-03T	0.372011			2019-09-03T	1	0.0966475
2019-09-04T	0.364625			2019-09-04T	1	0.095264
2019-09-05T	0.364802			2019-09-05T	1	0.0924104
2019-09-06T	0.383852			2019-09-06T	1	0.089014
2019-09-07T	0.363481			2019-09-07T	1	0.0854427
2019-09-08T	0.320684			2019-09-08T	1	0.0839899
2019-09-09T	0.275288			2019-09-09T	1	0.0830823
2019-09-10T	0.234222			2019-09-10T	1	0.0828924
2019-09-11T	0.221637			2019-09-11T	1	0.0830976
2019-09-12T	0.225568			2019-09-12T	1	0.0846027
2019-09-13T	0.208424			2019-09-13T	1	0.0866125
2019-09-14T	0.226762			2019-09-14T	1	0.0894641
2019-09-15T	0.251335			2019-09-15T	1	0.0919788
2019-09-16T	0.251858			2019-09-16T	1	0.0934849
2019-09-17T	0.237814			2019-09-17T	1	0.0942664
2019-09-18T	0.217433			2019-09-18T	1	0.0939959
2019-09-19T	0.224199			2019-09-19T	1	0.0928067
2019-09-20T	0.215017			2019-09-20T	1	0.0914605
2019-09-21T	0.19586			2019-09-21T	1	0.0895508
2019-09-22T	0.178066			2019-09-22T	1	0.0876974
2019-09-23T	0.209245			2019-09-23T	1	0.0866488
2019-09-24T	0.216082			2019-09-24T	1	0.0857024
2019-09-25T	0.206441			2019-09-25T	1	0.085721
2019-09-26T	0.179146			2019-09-26T	1	0.0872259
2019-09-27T	0.183641			2019-09-27T	1	0.088954
2019-09-28T	0.181614			2019-09-28T	1	0.0901452
2019-09-29T	0.179694			2019-09-29T	1	0.0904519
2019-09-30T	0.13133			2019-09-30T	1	0.0893439
2019-10-01T	0.132652			2019-10-01T	1	0.0889198
2019-10-02T	0.126829			2019-10-02T	1	0.0883629
2019-10-03T	0.0930841			2019-10-03T	1	0.0862944
2019-10-04T	0.0783484			2019-10-04T	1	0.0838878
2019-10-05T	NaN			2019-10-05T	1	0.0778203
2019-10-06T	NaN			2019-10-06T	1	0.0764468
2019-10-07T	NaN			2019-10-07T	1	0.0751365
2019-10-08T	NaN			2019-10-08T	1	NaN
2019-10-09T	NaN			2019-10-09T	1	NaN
2019-10-10T	NaN			2019-10-10T	1	NaN
2019-10-11T	NaN			2019-10-11T	1	NaN
2019-10-12T	NaN			2019-10-12T	1	NaN
2019-10-13T	NaN			2019-10-13T	1	NaN
2019-10-14T	NaN			2019-10-14T	1	NaN
2019-10-15T	NaN			2019-10-15T	1	NaN
2019-10-16T	NaN			2019-10-16T	1	NaN
2019-10-17T	NaN			2019-10-17T	1	NaN
2019-10-18T	NaN			2019-10-18T	1	NaN
2019-10-19T	NaN			2019-10-19T	1	NaN
2019-10-20T	NaN			2019-10-20T	1	NaN
2019-10-21T	NaN			2019-10-21T	1	NaN
2019-10-22T	NaN			2019-10-22T	1	NaN
2019-10-23T	NaN			2019-10-23T	1	NaN
2019-10-24T	NaN			2019-10-24T	1	NaN
2019-10-25T	NaN			2019-10-25T	1	NaN
2019-10-26T	NaN			2019-10-26T	1	0.0726088
2019-10-27T	NaN			2019-10-27T	1	0.0701323
2019-10-28T	NaN			2019-10-28T	1	0.0689355
2019-10-29T	0.0755503			2019-10-29T	1	0.0677306
2019-10-30T	0.0796001			2019-10-30T	1	0.0709162
2019-10-31T	0.0874064			2019-10-31T	1	0.0693078
2019-11-01T	0.042962			2019-11-01T	1	0.0688783
2019-11-02T	0.0352602			2019-11-02T	1	0.0697234
2019-11-03T	0.0271961			2019-11-03T	1	0.069831
2019-11-04T	-0.0073493			2019-11-04T	1	0.0683916
2019-11-05T	-0.0513044			2019-11-05T	1	0.0674264
2019-11-06T	-0.0731833			2019-11-06T	1	0.0665049
2019-11-07T	-0.089303			2019-11-07T	1	0.0664416
2019-11-08T	-0.104492			2019-11-08T	1	0.0660793
2019-11-09T	-0.139755			2019-11-09T	1	0.0648202
2019-11-10T	-0.189056			2019-11-10T	1	0.0647661
2019-11-11T	-0.214776			2019-11-11T	1	0.0667655
2019-11-12T	-0.21341			2019-11-12T	1	0.0688737
2019-11-13T	-0.201497			2019-11-13T	1	0.0695849
2019-11-14T	-0.162836			2019-11-14T	1	0.0708639
2019-11-15T	-0.158181			2019-11-15T	1	0.0724035
2019-11-16T	-0.110301			2019-11-16T	1	0.0745634
2019-11-17T	-0.0904995			2019-11-17T	1	0.076527
2019-11-18T	-0.0325314			2019-11-18T	1	0.0774114
2019-11-19T	-0.0171326			2019-11-19T	1	0.076772
2019-11-20T	-0.0524321			2019-11-20T	1	0.0787767
2019-11-21T	-0.0708958			2019-11-21T	1	0.0798577
2019-11-22T	-0.0699297			2019-11-22T	1	0.0803219
2019-11-23T	-0.0709978			2019-11-23T	1	0.0803524
2019-11-24T	-0.0319108			2019-11-24T	1	0.0789869
2019-11-25T	-0.0897575			2019-11-25T	1	0.0786105
2019-11-26T	-0.12176			2019-11-26T	1	0.0798512
2019-11-27T	-0.0880656			2019-11-27T	1	0.079415
2019-11-28T	-0.115609			2019-11-28T	1	0.0788404
2019-11-29T	-0.11055			2019-11-29T	1	0.0787131
2019-11-30T	-0.168675			2019-11-30T	1	0.0787196
2019-12-01T	-0.202487			2019-12-01T	1	0.0799811
2019-12-02T	-0.193437			2019-12-02T	1	0.0808689
2019-12-03T	-0.182014			2019-12-03T	1	0.0799039
2019-12-04T	-0.186259			2019-12-04T	1	0.0782706
2019-12-05T	-0.172399			2019-12-05T	1	0.0769986
2019-12-06T	-0.189749			2019-12-06T	1	0.0753102
2019-12-07T	-0.222371			2019-12-07T	1	0.0738994
2019-12-08T	-0.267317			2019-12-08T	1	0.0724939
2019-12-09T	-0.282178			2019-12-09T	1	0.0703571
2019-12-10T	-0.243447			2019-12-10T	1	0.0704588
2019-12-11T	-0.245899			2019-12-11T	1	0.0721089
2019-12-12T	-0.308916			2019-12-12T	1	0.0727245
2019-12-13T	-0.32797			2019-12-13T	1	0.0740097
2019-12-14T	-0.333077			2019-12-14T	1	0.0748526
2019-12-15T	-0.310641			2019-12-15T	1	0.0751554
2019-12-16T	-0.302081			2019-12-16T	1	0.075394
2019-12-17T	-0.37697			2019-12-17T	1	0.0746261
2019-12-18T	-0.441415			2019-12-18T	1	0.0735346
2019-12-19T	-0.458085			2019-12-19T	1	0.0740305
2019-12-20T	-0.499566			2019-12-20T	1	0.0744594
2019-12-21T	-0.470361			2019-12-21T	1	0.0752558
2019-12-22T	-0.485415			2019-12-22T	1	0.0756749
2019-12-23T	-0.518921			2019-12-23T	1	0.0759308
2019-12-24T	-0.524398			2019-12-24T	1	0.0755058
2019-12-25T	-0.537581			2019-12-25T	1	0.0743951
2019-12-26T	-0.524839			2019-12-26T	1	0.0723381
2019-12-27T	-0.505503			2019-12-27T	1	0.0689464
2019-12-28T	-0.537949			2019-12-28T	1	0.0641816
2019-12-29T	-0.532799			2019-12-29T	1	0.0614069
2019-12-30T	-0.548761			2019-12-30T	1	0.0598982
2019-12-31T	-0.559547			2019-12-31T	1	0.0600418
2020-01-01T	-0.578588			2020-01-01T	1	0.061331
2020-01-02T	-0.622397			2020-01-02T	1	0.0637956
2020-01-03T	-0.660912			2020-01-03T	1	0.0673764
2020-01-04T	-0.670054			2020-01-04T	1	0.0726065
2020-01-05T	-0.719257			2020-01-05T	1	0.0760099
2020-01-06T	-0.719834			2020-01-06T	1	0.078566
2020-01-07T	-0.726157			2020-01-07T	1	0.0801083
2020-01-08T	-0.734573			2020-01-08T	1	0.0812759
2020-01-09T	-0.693613			2020-01-09T	1	0.0811091
2020-01-10T	-0.698026			2020-01-10T	1	0.0807718
2020-01-11T	-0.733305			2020-01-11T	1	0.0796947
2020-01-12T	-0.716703			2020-01-12T	1	0.078383
2020-01-13T	-0.708715			2020-01-13T	1	0.0769316
2020-01-14T	-0.754499			2020-01-14T	1	0.0751339
2020-01-15T	-0.76641			2020-01-15T	1	0.0703356
2020-01-16T	-0.798372			2020-01-16T	1	0.0666949
2020-01-17T	-0.769271			2020-01-17T	1	0.0622248
2020-01-18T	-0.747972			2020-01-18T	1	0.058491
2020-01-19T	-0.737114			2020-01-19T	1	0.0568916
2020-01-20T	-0.732621			2020-01-20T	1	0.0554978
2020-01-21T	-0.678822			2020-01-21T	1	0.0560884
2020-01-22T	-0.673632			2020-01-22T	1	0.061936
2020-01-23T	-0.662316			2020-01-23T	1	0.0666636
2020-01-24T	-0.600438			2020-01-24T	1	0.0744699
2020-01-25T	-0.611772			2020-01-25T	1	0.0812468
2020-01-26T	-0.665276			2020-01-26T	1	0.0886968
2020-01-27T	-0.681854			2020-01-27T	1	0.100835
2020-01-28T	NaN			2020-01-28T	1	0.11082
2020-01-29T	NaN			2020-01-29T	1	0.116931
2020-01-30T	NaN			2020-01-30T	1	0.120784
2020-01-31T	NaN			2020-01-31T	1	0.119481
2020-02-01T	NaN			2020-02-01T	1	0.117131
2020-02-02T	NaN			2020-02-02T	1	0.110774
2020-02-03T	-0.707653			2020-02-03T	1	0.101777
2020-02-04T	-0.716941			2020-02-04T	1	0.0935084
2020-02-05T	-0.723241			2020-02-05T	1	0.0865005
2020-02-06T	-0.811159			2020-02-06T	1	0.0828239
2020-02-07T	-0.760354			2020-02-07T	1	0.0829272
2020-02-08T	-0.712316			2020-02-08T	1	0.0854205
2020-02-09T	-0.724965			2020-02-09T	1	0.0916787
2020-02-10T	-0.713255			2020-02-10T	1	0.0977651
2020-02-11T	-0.693631			2020-02-11T	1	0.103715
2020-02-12T	-0.687341			2020-02-12T	1	0.110531
2020-02-13T	-0.646896			2020-02-13T	1	0.118095
2020-02-14T	-0.668998			2020-02-14T	1	0.124581
2020-02-15T	-0.675413			2020-02-15T	1	0.13099
2020-02-16T	-0.630256			2020-02-16T	1	0.13361
2020-02-17T	-0.63789			2020-02-17T	1	0.13135
2020-02-18T	-0.612614			2020-02-18T	1	0.129414
2020-02-19T	-0.647485			2020-02-19T	1	0.128522
2020-02-20T	-0.672082			2020-02-20T	1	0.126793
2020-02-21T	-0.638261			2020-02-21T	1	0.12563
2020-02-22T	-0.62488			2020-02-22T	1	0.119042
2020-02-23T	-0.622263			2020-02-23T	1	0.11545
2020-02-24T	-0.641085			2020-02-24T	1	0.109766
2020-02-25T	-0.670558			2020-02-25T	1	0.105492
2020-02-26T	-0.613772			2020-02-26T	1	0.10058
2020-02-27T	-0.630098			2020-02-27T	1	0.0975422
2020-02-28T	-0.660689			2020-02-28T	1	0.0951478
2020-02-29T	-0.708431			2020-02-29T	1	0.0930094
2020-03-01T	-0.778649			2020-03-01T	1	0.0905724
2020-03-02T	-0.779593			2020-03-02T	1	0.092223
2020-03-03T	-0.735878			2020-03-03T	1	0.0930701
2020-03-04T	-0.760537			2020-03-04T	1	0.0937729
2020-03-05T	-0.718785			2020-03-05T	1	0.0942851
2020-03-06T	-0.712071			2020-03-06T	1	0.0945804
2020-03-07T	-0.720287			2020-03-07T	1	0.0956397
2020-03-08T	-0.693968			2020-03-08T	1	0.0944881
2020-03-09T	-0.702129			2020-03-09T	1	0.0914134
2020-03-10T	-0.685253			2020-03-10T	1	0.0879061
2020-03-11T	-0.670382			2020-03-11T	1	0.0856799
2020-03-12T	-0.672795			2020-03-12T	1	0.0847488
2020-03-13T	-0.666477			2020-03-13T	1	0.0839191
2020-03-14T	-0.669461			2020-03-14T	1	0.0828679
2020-03-15T	-0.664908			2020-03-15T	1	0.0805497
2020-03-16T	-0.644206			2020-03-16T	1	0.0780372
2020-03-17T	-0.68423			2020-03-17T	1	0.0759846
2020-03-18T	-0.696492			2020-03-18T	1	0.0721312
2020-03-19T	-0.667711			2020-03-19T	1	0.0675418
2020-03-20T	-0.654679			2020-03-20T	1	0.0641002
2020-03-21T	-0.620396			2020-03-21T	1	0.0586398
2020-03-22T	-0.581919			2020-03-22T	1	0.0587807
2020-03-23T	-0.554254			2020-03-23T	1	0.0586885
2020-03-24T	-0.530352			2020-03-24T	1	0.0589307
2020-03-25T	-0.585177			2020-03-25T	1	0.062449
2020-03-26T	-0.688574			2020-03-26T	1	0.0663055
2020-03-27T	-0.679576			2020-03-27T	1	0.0694062
2020-03-28T	-0.648101			2020-03-28T	1	0.073182
2020-03-29T	-0.64175			2020-03-29T	1	0.0729275
2020-03-30T	-0.652393			2020-03-30T	1	0.0721363
2020-03-31T	-0.686353			2020-03-31T	1	0.068489
2020-04-01T	-0.639813			2020-04-01T	1	0.0611828
2020-04-02T	-0.588041			2020-04-02T	1	0.0538933
2020-04-03T	-0.607485			2020-04-03T	1	0.048972
2020-04-04T	-0.628413			2020-04-04T	1	0.0430226
2020-04-05T	-0.711194			2020-04-05T	1	0.0382208
2020-04-06T	-0.735773			2020-04-06T	1	0.0324404
2020-04-07T	-0.766698			2020-04-07T	1	0.0292061
2020-04-08T	-0.765466			2020-04-08T	1	0.0291783
2020-04-09T	-0.819223			2020-04-09T	1	0.0335561
2020-04-10T	-0.796815			2020-04-10T	1	0.0379673
2020-04-11T	-0.803021			2020-04-11T	1	0.0463464
2020-04-12T	-0.738734			2020-04-12T	1	0.0553107
2020-04-13T	-0.69794			2020-04-13T	1	0.0667498
2020-04-14T	-0.635584			2020-04-14T	1	0.0787205
2020-04-15T	-0.619667			2020-04-15T	1	0.0888706
2020-04-16T	-0.501571			2020-04-16T	1	0.0962307
2020-04-17T	-0.550702			2020-04-17T	1	0.102227
2020-04-18T	-0.493233			2020-04-18T	1	0.106235
2020-04-19T	-0.464326			2020-04-19T	1	0.108504
2020-04-20T	-0.458082			2020-04-20T	1	0.107073
2020-04-21T	-0.464564			2020-04-21T	1	0.104258
2020-04-22T	-0.464821			2020-04-22T	1	0.103556
2020-04-23T	-0.5457			2020-04-23T	1	0.100257
2020-04-24T	-0.486596			2020-04-24T	1	0.0975397
2020-04-25T	-0.511932			2020-04-25T	1	0.0924067
2020-04-26T	-0.518039			2020-04-26T	1	0.0875303
2020-04-27T	-0.501674			2020-04-27T	1	0.0845096
2020-04-28T	-0.476494			2020-04-28T	1	0.0814469
2020-04-29T	-0.466309			2020-04-29T	1	0.0768923
2020-04-30T	-0.462125			2020-04-30T	1	0.0754366
2020-05-01T	-0.445603			2020-05-01T	1	0.0741898
2020-05-02T	-0.429795			2020-05-02T	1	0.0749901
2020-05-03T	-0.413766			2020-05-03T	1	0.0762817
2020-05-04T	-0.366665			2020-05-04T	1	0.0769749
2020-05-05T	-0.37558			2020-05-05T	1	0.0786558
2020-05-06T	-0.388154			2020-05-06T	1	0.0793157
2020-05-07T	-0.389756			2020-05-07T	1	0.0791168
2020-05-08T	-0.401518			2020-05-08T	1	0.077487
2020-05-09T	-0.413108			2020-05-09T	1	0.0764331
2020-05-10T	-0.438161			2020-05-10T	1	0.0763694
2020-05-11T	-0.475966			2020-05-11T	1	0.0766624
2020-05-12T	-0.485536			2020-05-12T	1	0.076396
2020-05-13T	-0.48547			2020-05-13T	1	0.0774166
2020-05-14T	-0.485037			2020-05-14T	1	0.0771714
2020-05-15T	-0.53454			2020-05-15T	1	0.077371
2020-05-16T	-0.557846			2020-05-16T	1	0.0760833
2020-05-17T	-0.547802			2020-05-17T	1	0.0739919
2020-05-18T	-0.594687			2020-05-18T	1	0.0716497
2020-05-19T	-0.615039			2020-05-19T	1	0.0676352
2020-05-20T	-0.615576			2020-05-20T	1	0.0650098
2020-05-21T	-0.59068			2020-05-21T	1	0.0640352
2020-05-22T	-0.494617			2020-05-22T	1	0.0635575
2020-05-23T	-0.467688			2020-05-23T	1	0.0633359
2020-05-24T	-0.473203			2020-05-24T	1	0.0630724
2020-05-25T	-0.423517			2020-05-25T	1	0.0634014
2020-05-26T	-0.409674			2020-05-26T	1	0.0669188
2020-05-27T	-0.411985			2020-05-27T	1	0.0673931
2020-05-28T	-0.377797			2020-05-28T	1	0.0672587
2020-05-29T	-0.453838			2020-05-29T	1	0.0682397
2020-05-30T	-0.430654			2020-05-30T	1	0.0705998
2020-05-31T	-0.428922			2020-05-31T	1	0.0719272
2020-06-01T	-0.407			2020-06-01T	1	0.0722791
2020-06-02T	-0.388523			2020-06-02T	1	0.0708003
2020-06-03T	-0.362843			2020-06-03T	1	0.0711209
2020-06-04T	-0.424086			2020-06-04T	1	0.0715626
2020-06-05T	-0.421706			2020-06-05T	1	0.0701766
2020-06-06T	-0.454975			2020-06-06T	1	0.0673102
2020-06-07T	-0.443041			2020-06-07T	1	0.0641299
2020-06-08T	-0.481877			2020-06-08T	1	0.0623964
2020-06-09T	-0.475444			2020-06-09T	1	0.0618323
2020-06-10T	-0.459766			2020-06-10T	1	0.0612736
2020-06-11T	-0.422343			2020-06-11T	1	0.0620174
2020-06-12T	-0.359033			2020-06-12T	1	0.062314
2020-06-13T	-0.334489			2020-06-13T	1	0.063163
2020-06-14T	-0.283033			2020-06-14T	1	0.0649235
2020-06-15T	-0.230809			2020-06-15T	1	0.0660992
2020-06-16T	-0.179139			2020-06-16T	1	0.0657293
2020-06-17T	-0.152661			2020-06-17T	1	0.0645072
2020-06-18T	-0.118176			2020-06-18T	1	0.0618724
2020-06-19T	-0.10266			2020-06-19T	1	0.0605884
2020-06-20T	-0.0514658			2020-06-20T	1	0.0604479
2020-06-21T	-0.0603681			2020-06-21T	1	0.0611391
2020-06-22T	-0.0587997			2020-06-22T	1	0.0600008
2020-06-23T	-0.0680491			2020-06-23T	1	0.0591838
2020-06-24T	-0.0797408			2020-06-24T	1	0.0589024
2020-06-25T	-0.108497			2020-06-25T	1	0.0583831
2020-06-26T	-0.156034			2020-06-26T	1	0.0592622
2020-06-27T	-0.143019			2020-06-27T	1	0.059252
2020-06-28T	-0.119929			2020-06-28T	1	0.059858
2020-06-29T	-0.143682			2020-06-29T	1	0.0634167
2020-06-30T	-0.141586			2020-06-30T	1	0.0662304
2020-07-01T	-0.110912			2020-07-01T	1	0.0692943
2020-07-02T	-0.0808254			2020-07-02T	1	0.0734354
2020-07-03T	-0.0385526			2020-07-03T	1	0.0751098
2020-07-04T	-0.046871			2020-07-04T	1	0.0763288
2020-07-05T	-0.0388591			2020-07-05T	1	0.0746619
2020-07-06T	0.0141237			2020-07-06T	1	0.0723925
2020-07-07T	0.0322858			2020-07-07T	1	0.0724622
2020-07-08T	0.0308247			2020-07-08T	1	0.0723921
2020-07-09T	0.060183			2020-07-09T	1	0.0700464
2020-07-10T	0.0777042			2020-07-10T	1	0.0685556
2020-07-11T	0.0851872			2020-07-11T	1	0.0679462
2020-07-12T	0.0908796			2020-07-12T	1	0.0714193
2020-07-13T	0.0673675			2020-07-13T	1	0.0742532
2020-07-14T	0.112408			2020-07-14T	1	0.0747052
2020-07-15T	0.160151			2020-07-15T	1	0.0751092
2020-07-16T	0.187981			2020-07-16T	1	0.077745
2020-07-17T	0.236947			2020-07-17T	1	0.0795116
2020-07-18T	0.285617			2020-07-18T	1	0.0811862
2020-07-19T	0.305867			2020-07-19T	1	0.0796249
2020-07-20T	0.368049			2020-07-20T	1	0.0785222
2020-07-21T	0.334882			2020-07-21T	1	0.0808538
2020-07-22T	0.333278			2020-07-22T	1	0.0829616
2020-07-23T	0.339572			2020-07-23T	1	0.085515
2020-07-24T	0.330558			2020-07-24T	1	0.0886696
2020-07-25T	0.306364			2020-07-25T	1	0.0899546
2020-07-26T	0.326803			2020-07-26T	1	0.0924862
2020-07-27T	0.296768			2020-07-27T	1	0.0935107
2020-07-28T	0.296489			2020-07-28T	1	0.090448
2020-07-29T	0.289743			2020-07-29T	1	0.086975
2020-07-30T	0.290771			2020-07-30T	1	0.0823034
2020-07-31T	0.321954			2020-07-31T	1	0.0767677
2020-08-01T	0.350494			2020-08-01T	1	0.0737769
2020-08-02T	0.367133			2020-08-02T	1	0.0692991
2020-08-03T	0.404496			2020-08-03T	1	0.065915
2020-08-04T	0.465674			2020-08-04T	1	0.0651829
2020-08-05T	0.469393			2020-08-05T	1	0.0661224
2020-08-06T	0.467045			2020-08-06T	1	0.0666898
2020-08-07T	0.421735			2020-08-07T	1	0.069801
2020-08-08T	0.401576			2020-08-08T	1	0.0721669
2020-08-09T	0.388794			2020-08-09T	1	0.0764031
2020-08-10T	0.389685			2020-08-10T	1	0.0812685
2020-08-11T	0.36651			2020-08-11T	1	0.0843105
2020-08-12T	0.387372			2020-08-12T	1	0.0851018
2020-08-13T	0.415714			2020-08-13T	1	0.0873625
2020-08-14T	0.432753			2020-08-14T	1	0.0875699
2020-08-15T	0.493649			2020-08-15T	1	0.0880073
2020-08-16T	0.494204			2020-08-16T	1	0.0881832
2020-08-17T	0.510247			2020-08-17T	1	0.0881266
2020-08-18T	0.533001			2020-08-18T	1	0.0898239
2020-08-19T	0.536468			2020-08-19T	1	0.0939189
2020-08-20T	0.560481			2020-08-20T	1	0.0974141
2020-08-21T	0.589014			2020-08-21T	1	0.102867
2020-08-22T	0.575265			2020-08-22T	1	0.107282
2020-08-23T	0.602302			2020-08-23T	1	0.110885
2020-08-24T	0.610951			2020-08-24T	1	0.112769
2020-08-25T	0.624727			2020-08-25T	1	0.114507
2020-08-26T	0.609731			2020-08-26T	1	0.115183
2020-08-27T	0.582356			2020-08-27T	1	0.115776
2020-08-28T	0.596309			2020-08-28T	1	0.11371
2020-08-29T	0.583241			2020-08-29T	1	0.111147
2020-08-30T	0.5445			2020-08-30T	1	0.107745
2020-08-31T	0.543903			2020-08-31T	1	0.106219
2020-09-01T	0.520358			2020-09-01T	1	0.103471
2020-09-02T	0.557752			2020-09-02T	1	0.0986026
2020-09-03T	0.563651			2020-09-03T	1	0.0933919
2020-09-04T	0.531255			2020-09-04T	1	0.0904605
2020-09-05T	0.505502			2020-09-05T	1	0.0890806
2020-09-06T	0.543828			2020-09-06T	1	0.0902874
2020-09-07T	0.52125			2020-09-07T	1	0.0890622
2020-09-08T	0.480716			2020-09-08T	1	0.0879224
2020-09-09T	0.463255			2020-09-09T	1	0.0895276
2020-09-10T	0.444254			2020-09-10T	1	0.0913977
2020-09-11T	0.450034			2020-09-11T	1	0.091903
2020-09-12T	0.447154			2020-09-12T	1	0.0919387
2020-09-13T	0.427188			2020-09-13T	1	0.0906666
2020-09-14T	0.445499			2020-09-14T	1	0.0927957
2020-09-15T	0.477829			2020-09-15T	1	0.0945294
2020-09-16T	0.463289			2020-09-16T	1	0.0967626
2020-09-17T	0.502081			2020-09-17T	1	0.0984749
2020-09-18T	0.504112			2020-09-18T	1	0.100285
2020-09-19T	0.501092			2020-09-19T	1	0.101143
2020-09-20T	0.488169			2020-09-20T	1	0.102382
2020-09-21T	0.460582			2020-09-21T	1	0.100061
2020-09-22T	0.502082			2020-09-22T	1	0.0987844
2020-09-23T	0.507347			2020-09-23T	1	0.0952348
2020-09-24T	0.5057			2020-09-24T	1	0.0915969
2020-09-25T	0.524391			2020-09-25T	1	0.0885452
2020-09-26T	0.532092			2020-09-26T	1	0.0857742
2020-09-27T	0.527325			2020-09-27T	1	0.0822475
2020-09-28T	0.487492			2020-09-28T	1	0.0816436
2020-09-29T	0.426996			2020-09-29T	1	0.0807526
2020-09-30T	0.413364			2020-09-30T	1	0.081889
2020-10-01T	0.377963			2020-10-01T	1	0.0832164
2020-10-02T	0.336759			2020-10-02T	1	0.0839639
2020-10-03T	0.344077			2020-10-03T	1	0.085999
2020-10-04T	0.351288			2020-10-04T	1	0.0885946
2020-10-05T	0.374996			2020-10-05T	1	0.08941
2020-10-06T	0.353301			2020-10-06T	1	0.0895757
2020-10-07T	0.354198			2020-10-07T	1	0.0879135
2020-10-08T	0.367729			2020-10-08T	1	0.0863822
2020-10-09T	0.355974			2020-10-09T	1	0.0846401
2020-10-10T	0.409313			2020-10-10T	1	0.0821014
2020-10-11T	0.442665			2020-10-11T	1	0.0803204
2020-10-12T	0.438946			2020-10-12T	1	0.0790129
2020-10-13T	0.448962			2020-10-13T	1	0.0792791
2020-10-14T	0.428148			2020-10-14T	1	0.0816632
2020-10-15T	0.421013			2020-10-15T	1	0.0834277
2020-10-16T	0.428062			2020-10-16T	1	0.0861054
2020-10-17T	0.370393			2020-10-17T	1	0.0886698
2020-10-18T	0.314314			2020-10-18T	1	0.0894056
2020-10-19T	0.308507			2020-10-19T	1	0.0905556
2020-10-20T	0.326198			2020-10-20T	1	0.0895653
2020-10-21T	0.336425			2020-10-21T	1	0.0869924
2020-10-22T	0.348777			2020-10-22T	1	0.0843509
2020-10-23T	0.3782			2020-10-23T	1	0.0817882
2020-10-24T	0.353044			2020-10-24T	1	0.0794287
2020-10-25T	0.373509			2020-10-25T	1	0.0783957
2020-10-26T	0.392641			2020-10-26T	1	0.075403
2020-10-27T	0.401666			2020-10-27T	1	0.0737853
2020-10-28T	0.3954			2020-10-28T	1	0.0733019
2020-10-29T	0.404176			2020-10-29T	1	0.0732673
2020-10-30T	0.416437			2020-10-30T	1	0.0728881
2020-10-31T	0.461743			2020-10-31T	1	0.0717404
2020-11-01T	0.452983			2020-11-01T	1	0.0703582
2020-11-02T	0.44795			2020-11-02T	1	0.0725181
2020-11-03T	0.447988			2020-11-03T	1	0.0750678
2020-11-04T	0.468102			2020-11-04T	1	0.0769918
2020-11-05T	0.467746			2020-11-05T	1	0.08037
2020-11-06T	NaN			2020-11-06T	1	0.0840252
2020-11-07T	0.423984			2020-11-07T	1	0.0888576
2020-11-08T	0.438268			2020-11-08T	1	0.0930226
2020-11-09T	0.474168			2020-11-09T	1	0.0948152
2020-11-10T	0.485964			2020-11-10T	1	0.0967668
2020-11-11T	0.465887			2020-11-11T	1	0.0994587
2020-11-12T	0.457805			2020-11-12T	1	0.100986
2020-11-13T	0.463742			2020-11-13T	1	0.100953
2020-11-14T	0.445536			2020-11-14T	1	0.0990088
2020-11-15T	0.426812			2020-11-15T	1	0.0974715
2020-11-16T	0.383782			2020-11-16T	1	0.0962124
2020-11-17T	0.401034			2020-11-17T	1	0.0936502
2020-11-18T	0.400541			2020-11-18T	1	0.0892435
2020-11-19T	0.406505			2020-11-19T	1	0.0831478
2020-11-20T	0.361793			2020-11-20T	1	0.0785255
2020-11-21T	0.370999			2020-11-21T	1	0.0755402
2020-11-22T	0.319911			2020-11-22T	1	0.0729993
2020-11-23T	0.300051			2020-11-23T	1	0.0700366
2020-11-24T	0.217646			2020-11-24T	1	0.0694801
2020-11-25T	0.165513			2020-11-25T	1	0.0698709
2020-11-26T	0.112121			2020-11-26T	1	0.0728725
2020-11-27T	0.113475			2020-11-27T	1	0.0754068
2020-11-28T	0.0880773			2020-11-28T	1	0.0781353
2020-11-29T	0.09457			2020-11-29T	1	0.0806144
2020-11-30T	0.0818285			2020-11-30T	1	0.0844151
2020-12-01T	0.125303			2020-12-01T	1	0.0848256
2020-12-02T	0.179839			2020-12-02T	1	0.0864647
2020-12-03T	0.191916			2020-12-03T	1	0.0868197
2020-12-04T	0.192559			2020-12-04T	1	0.0862863
2020-12-05T	0.192205			2020-12-05T	1	0.0849707
2020-12-06T	0.272484			2020-12-06T	1	0.0830309
2020-12-07T	0.33298			2020-12-07T	1	0.0797326
2020-12-08T	0.309466			2020-12-08T	1	0.0771271
2020-12-09T	0.263808			2020-12-09T	1	0.0709088
2020-12-10T	0.249949			2020-12-10T	1	0.0651739
2020-12-11T	0.240586			2020-12-11T	1	0.0624314
2020-12-12T	0.232158			2020-12-12T	1	0.0590798
2020-12-13T	0.147111			2020-12-13T	1	0.054984
2020-12-14T	0.0669427			2020-12-14T	1	0.0516195
2020-12-15T	0.0395768			2020-12-15T	1	0.0508849
2020-12-16T	0.0234347			2020-12-16T	1	0.0517397
2020-12-17T	0.0080812			2020-12-17T	1	0.0534199
2020-12-18T	-0.0566662			2020-12-18T	1	0.0546125
2020-12-19T	-0.0942876			2020-12-19T	1	0.0561791
2020-12-20T	-0.165754			2020-12-20T	1	0.0594862
2020-12-21T	-0.182583			2020-12-21T	1	0.0628611
2020-12-22T	-0.174974			2020-12-22T	1	0.0653304
2020-12-23T	-0.195852			2020-12-23T	1	0.066513
2020-12-24T	-0.206625			2020-12-24T	1	0.067695
2020-12-25T	-0.193805			2020-12-25T	1	0.0685166
2020-12-26T	-0.139268			2020-12-26T	1	0.0695889
2020-12-27T	-0.0886177			2020-12-27T	1	0.0702
2020-12-28T	-0.0239184			2020-12-28T	1	0.0729539
2020-12-29T	0.0007426			2020-12-29T	1	0.0754584
2020-12-30T	0.0305618			2020-12-30T	1	0.078348
2020-12-31T	0.0953523			2020-12-31T	1	0.081693
2021-01-01T	0.0982679			2021-01-01T	1	0.0829374
2021-01-02T	0.0488257			2021-01-02T	1	0.084147
2021-01-03T	0.0165056			2021-01-03T	1	0.0852775
2021-01-04T	-0.0633622			2021-01-04T	1	0.0817181
2021-01-05T	-0.143949			2021-01-05T	1	0.0817677
2021-01-06T	-0.167062			2021-01-06T	1	0.0816571
2021-01-07T	-0.264383			2021-01-07T	1	0.0801018
2021-01-08T	-0.228753			2021-01-08T	1	0.0806895
2021-01-09T	-0.260407			2021-01-09T	1	0.0805206
2021-01-10T	-0.295891			2021-01-10T	1	0.0792668
2021-01-11T	-0.301694			2021-01-11T	1	0.0816791
2021-01-12T	-0.294311			2021-01-12T	1	0.0775376
2021-01-13T	-0.325724			2021-01-13T	1	0.0749358
2021-01-14T	-0.267333			2021-01-14T	1	0.0729946
2021-01-15T	-0.332375			2021-01-15T	1	0.0706221
2021-01-16T	-0.32595			2021-01-16T	1	0.0697974
2021-01-17T	-0.304697			2021-01-17T	1	0.0740505
2021-01-18T	-0.272763			2021-01-18T	1	0.0828405
2021-01-19T	-0.288044			2021-01-19T	1	0.0998196
2021-01-20T	-0.271656			2021-01-20T	1	0.113218
2021-01-21T	-0.269778			2021-01-21T	1	0.127664
2021-01-22T	-0.257775			2021-01-22T	1	0.142037
2021-01-23T	-0.251136			2021-01-23T	1	0.155821
2021-01-24T	-0.272609			2021-01-24T	1	0.161207
2021-01-25T	-0.256927			2021-01-25T	1	0.154872
2021-01-26T	-0.228449			2021-01-26T	1	0.138467
2021-01-27T	-0.240359			2021-01-27T	1	0.122018
2021-01-28T	-0.289463			2021-01-28T	1	0.104425
2021-01-29T	-0.258409			2021-01-29T	1	0.0820525
2021-01-30T	-0.153306			2021-01-30T	1	0.0593571
2021-01-31T	-0.0925274			2021-01-31T	1	0.0433583
2021-02-01T	-0.0990326			2021-02-01T	1	0.0352033
2021-02-02T	-0.119254			2021-02-02T	1	0.0318811
2021-02-03T	-0.146011			2021-02-03T	1	0.0360587
2021-02-04T	-0.128473			2021-02-04T	1	0.0405297
2021-02-05T	-0.134057			2021-02-05T	1	0.0435803
2021-02-06T	-0.222923			2021-02-06T	1	0.0489991
2021-02-07T	-0.240768			2021-02-07T	1	0.0529997
2021-02-08T	-0.237045			2021-02-08T	1	0.0553461
2021-02-09T	-0.25847			2021-02-09T	1	0.0582443
2021-02-10T	-0.262393			2021-02-10T	1	0.0587157
2021-02-11T	-0.262707			2021-02-11T	1	0.0598007
2021-02-12T	-0.306316			2021-02-12T	1	0.0605536
2021-02-13T	-0.339602			2021-02-13T	1	0.0596048
2021-02-14T	-0.345669			2021-02-14T	1	0.0590351
2021-02-15T	-0.362363			2021-02-15T	1	0.058548
2021-02-16T	-0.339392			2021-02-16T	1	0.0575981
2021-02-17T	-0.301812			2021-02-17T	1	0.0537799
2021-02-18T	-0.277241			2021-02-18T	1	0.0473715
2021-02-19T	-0.252742			2021-02-19T	1	0.0442742
2021-02-20T	-0.240243			2021-02-20T	1	0.0408609
2021-02-21T	-0.290766			2021-02-21T	1	0.0350352
2021-02-22T	-0.323406			2021-02-22T	1	0.0296366
2021-02-23T	-0.361862			2021-02-23T	1	0.0247916
2021-02-24T	-0.359526			2021-02-24T	1	0.0227894
2021-02-25T	-0.407381			2021-02-25T	1	0.025299
2021-02-26T	-0.446499			2021-02-26T	1	0.0261978
2021-02-27T	-0.472973			2021-02-27T	1	0.0273798
2021-02-28T	-0.479474			2021-02-28T	1	0.0301279
2021-03-01T	-0.479195			2021-03-01T	1	0.031334
2021-03-02T	-0.443958			2021-03-02T	1	0.0311995
2021-03-03T	-0.436688			2021-03-03T	1	0.0310273
2021-03-04T	-0.420377			2021-03-04T	1	0.0263933
2021-03-05T	-0.32845			2021-03-05T	1	0.0227829
2021-03-06T	-0.286364			2021-03-06T	1	0.0201383
2021-03-07T	-0.213126			2021-03-07T	1	0.0174661
2021-03-08T	-0.171703			2021-03-08T	1	0.0152756
2021-03-09T	-0.166936			2021-03-09T	1	0.0153979
2021-03-10T	-0.201421			2021-03-10T	1	0.0161371
2021-03-11T	-0.18791			2021-03-11T	1	0.0178158
2021-03-12T	-0.265468			2021-03-12T	1	0.0156618
2021-03-13T	-0.275458			2021-03-13T	1	0.0115451
2021-03-14T	-0.298615			2021-03-14T	1	0.010461
2021-03-15T	-0.292874			2021-03-15T	1	0.0127674
2021-03-16T	-0.269063			2021-03-16T	1	0.0142846
2021-03-17T	-0.237657			2021-03-17T	1	0.0110944
2021-03-18T	-0.226472			2021-03-18T	1	0.0125505
2021-03-19T	-0.1806			2021-03-19T	1	0.0185566
2021-03-20T	-0.15162			2021-03-20T	1	0.0271457
2021-03-21T	-0.176264			2021-03-21T	1	0.0322078
2021-03-22T	-0.192318			2021-03-22T	1	0.03116
2021-03-23T	-0.265584			2021-03-23T	1	0.0274703
2021-03-24T	-0.283801			2021-03-24T	1	0.0277717
2021-03-25T	-0.388118			2021-03-25T	1	0.0218724
2021-03-26T	-0.402444			2021-03-26T	1	0.0131771
2021-03-27T	-0.425813			2021-03-27T	1	0.0015918
2021-03-28T	-0.413399			2021-03-28T	1	-0.0091426
2021-03-29T	-0.40352			2021-03-29T	1	-0.0161464
2021-03-30T	-0.342246			2021-03-30T	1	-0.0188589
2021-03-31T	-0.340803			2021-03-31T	1	-0.0197811
2021-04-01T	-0.270643			2021-04-01T	1	-0.0145105
2021-04-02T	-0.231886			2021-04-02T	1	-0.0104736
2021-04-03T	-0.220042			2021-04-03T	1	-0.0068212
2021-04-04T	-0.208868			2021-04-04T	1	-0.002955
2021-04-05T	-0.226623			2021-04-05T	1	0.0051689
2021-04-06T	-0.208087			2021-04-06T	1	0.0113075
2021-04-07T	-0.197662			2021-04-07T	1	0.0122623
2021-04-08T	-0.16519			2021-04-08T	1	0.0094879
2021-04-09T	-0.191564			2021-04-09T	1	0.0114192
2021-04-10T	-0.176827			2021-04-10T	1	0.017961
2021-04-11T	-0.200093			2021-04-11T	1	0.0245169
2021-04-12T	-0.162965			2021-04-12T	1	0.0273908
2021-04-13T	-0.18994			2021-04-13T	1	0.0297275
2021-04-14T	-0.23296			2021-04-14T	1	0.0354333
2021-04-15T	-0.308314			2021-04-15T	1	0.0401849
2021-04-16T	-0.340483			2021-04-16T	1	0.0401602
2021-04-17T	-0.351786			2021-04-17T	1	0.0353934
2021-04-18T	-0.332891			2021-04-18T	1	0.0296159
2021-04-19T	-0.28837			2021-04-19T	1	0.0240051
2021-04-20T	-0.235309			2021-04-20T	1	0.0177823
2021-04-21T	-0.182948			2021-04-21T	1	0.0108136
2021-04-22T	-0.140184			2021-04-22T	1	0.0064401
2021-04-23T	-0.168979			2021-04-23T	1	0.0067904
2021-04-24T	-0.151956			2021-04-24T	1	0.0123227
2021-04-25T	-0.109544			2021-04-25T	1	0.0171899
2021-04-26T	-0.113607			2021-04-26T	1	0.0208353
2021-04-27T	-0.109727			2021-04-27T	1	0.0277859
2021-04-28T	-0.100501			2021-04-28T	1	0.0353788
2021-04-29T	-0.0611657			2021-04-29T	1	0.041336
2021-04-30T	0.0136234			2021-04-30T	1	0.0436733
2021-05-01T	0.0418141			2021-05-01T	1	0.0431973
2021-05-02T	0.0326213			2021-05-02T	1	0.0407724
2021-05-03T	0.0060813			2021-05-03T	1	0.039283
2021-05-04T	-0.0178231			2021-05-04T	1	0.0347232
2021-05-05T	0.015923			2021-05-05T	1	0.0261587
2021-05-06T	0.0361321			2021-05-06T	1	0.0182216
2021-05-07T	0.061284			2021-05-07T	1	0.0139221
2021-05-08T	0.0394326			2021-05-08T	1	0.0111283
2021-05-09T	0.0549536			2021-05-09T	1	0.0123428
2021-05-10T	0.0529703			2021-05-10T	1	0.0138282
2021-05-11T	0.0518029			2021-05-11T	1	0.017816
2021-05-12T	0.0222391			2021-05-12T	1	0.0268746
2021-05-13T	0.0304995			2021-05-13T	1	0.0345064
2021-05-14T	0.0251938			2021-05-14T	1	0.0399521
2021-05-15T	0.0852121			2021-05-15T	1	0.0442895
2021-05-16T	0.133833			2021-05-16T	1	0.0500618
2021-05-17T	0.124127			2021-05-17T	1	0.0548739
2021-05-18T	0.0910092			2021-05-18T	1	0.0551678
2021-05-19T	0.0656417			2021-05-19T	1	0.0511511
2021-05-20T	0.0799745			2021-05-20T	1	0.0496312
2021-05-21T	0.0772268			2021-05-21T	1	0.049588
2021-05-22T	0.0297583			2021-05-22T	1	0.0496472
2021-05-23T	-0.0166164			2021-05-23T	1	0.0462597
2021-05-24T	0.0055526			2021-05-24T	1	0.044313
2021-05-25T	0.0662853			2021-05-25T	1	0.0454003
2021-05-26T	0.136786			2021-05-26T	1	0.0484734
2021-05-27T	0.137814			2021-05-27T	1	0.049188
2021-05-28T	0.111384			2021-05-28T	1	0.0469287
2021-05-29T	0.122573			2021-05-29T	1	0.0429596
2021-05-30T	0.0957459			2021-05-30T	1	0.0400709
2021-05-31T	0.0779138			2021-05-31T	1	0.0345826
2021-06-01T	0.0531482			2021-06-01T	1	0.0275704
2021-06-02T	0.0279065			2021-06-02T	1	0.0199056
2021-06-03T	0.0671374			2021-06-03T	1	0.0123975
2021-06-04T	0.0931999			2021-06-04T	1	0.0064392
2021-06-05T	0.10481			2021-06-05T	1	0.0022897
2021-06-06T	NaN			2021-06-06T	1	0.0177515
2021-06-07T	NaN			2021-06-07T	1	0.0327056
2021-06-08T	NaN			2021-06-08T	1	0.0508308
2021-06-09T	NaN			2021-06-09T	1	NaN
2021-06-10T	NaN			2021-06-10T	1	NaN
2021-06-11T	NaN			2021-06-11T	1	NaN
2021-06-12T	NaN			2021-06-12T	1	0.068644
2021-06-13T	NaN			2021-06-13T	1	0.0854714
2021-06-14T	NaN			2021-06-14T	1	0.101224
2021-06-15T	0.150758			2021-06-15T	1	0.114171
2021-06-16T	0.208944			2021-06-16T	1	0.113379
2021-06-17T	0.279431			2021-06-17T	1	0.114014
2021-06-18T	0.335219			2021-06-18T	1	0.107434
2021-06-19T	0.280593			2021-06-19T	1	0.0995037
2021-06-20T	0.293554			2021-06-20T	1	0.0923667
2021-06-21T	0.20455			2021-06-21T	1	0.0867625
2021-06-22T	0.226826			2021-06-22T	1	0.0796871
2021-06-23T	0.272454			2021-06-23T	1	0.0746752
2021-06-24T	0.293842			2021-06-24T	1	0.0677014
2021-06-25T	NaN			2021-06-25T	1	0.0692274
2021-06-26T	0.41626			2021-06-26T	1	0.0719463
2021-06-27T	0.453183			2021-06-27T	1	0.0716089
2021-06-28T	0.445796			2021-06-28T	1	0.0697998
2021-06-29T	0.603898			2021-06-29T	1	0.0693248
2021-06-30T	NaN			2021-06-30T	1	0.0660425
2021-07-01T	0.625805			2021-07-01T	1	0.0639756
2021-07-02T	0.614156			2021-07-02T	1	0.058109
2021-07-03T	0.606988			2021-07-03T	1	0.0523901
2021-07-04T	NaN			2021-07-04T	1	0.0545639
2021-07-05T	0.529969			2021-07-05T	1	0.052545
2021-07-06T	0.576858			2021-07-06T	1	0.0503541
2021-07-07T	NaN			2021-07-07T	1	0.0527525
2021-07-08T	NaN			2021-07-08T	1	0.0562874
2021-07-09T	NaN			2021-07-09T	1	0.0600205
2021-07-10T	0.621915			2021-07-10T	1	0.0639018
2021-07-11T	0.571196			2021-07-11T	1	0.0640399
2021-07-12T	0.514955			2021-07-12T	1	0.067517
2021-07-13T	0.450327			2021-07-13T	1	0.0712978
2021-07-14T	0.459624			2021-07-14T	1	0.0712662
2021-07-15T	0.444724			2021-07-15T	1	0.0692233
2021-07-16T	0.441984			2021-07-16T	1	0.0655019
2021-07-17T	0.436883			2021-07-17T	1	0.0605059
2021-07-18T	0.501819			2021-07-18T	1	0.0568959
2021-07-19T	0.563543			2021-07-19T	1	0.0562463
2021-07-20T	0.640709			2021-07-20T	1	0.0546444
2021-07-21T	0.614627			2021-07-21T	1	0.0534742
2021-07-22T	0.609068			2021-07-22T	1	0.0537322
2021-07-23T	0.627768			2021-07-23T	1	0.0554853
2021-07-24T	0.641862			2021-07-24T	1	0.0591323
2021-07-25T	0.609505			2021-07-25T	1	0.0604864
2021-07-26T	0.578533			2021-07-26T	1	0.0592933
2021-07-27T	0.548994			2021-07-27T	1	0.0599031
2021-07-28T	0.586508			2021-07-28T	1	0.0617634
2021-07-29T	0.614804			2021-07-29T	1	0.0633681
2021-07-30T	0.570449			2021-07-30T	1	0.0692346
2021-07-31T	0.582307			2021-07-31T	1	0.0693343
2021-08-01T	NaN			2021-08-01T	1	0.0723897
2021-08-02T	NaN			2021-08-02T	1	0.0803015
2021-08-03T	NaN			2021-08-03T	1	NaN
2021-08-04T	NaN			2021-08-04T	1	NaN
2021-08-05T	NaN			2021-08-05T	1	NaN
2021-08-06T	NaN			2021-08-06T	1	NaN
2021-08-07T	NaN			2021-08-07T	1	NaN
2021-08-08T	NaN			2021-08-08T	1	0.0858746
2021-08-09T	NaN			2021-08-09T	1	0.0910329
2021-08-10T	NaN			2021-08-10T	1	0.0953272
2021-08-11T	0.605334			2021-08-11T	1	0.0946167
2021-08-12T	0.632577			2021-08-12T	1	0.0976039
2021-08-13T	0.668984			2021-08-13T	1	0.0992215
2021-08-14T	0.6887			2021-08-14T	1	0.0932235
2021-08-15T	0.701721			2021-08-15T	1	0.0883654
2021-08-16T	0.729602			2021-08-16T	1	0.0829534
2021-08-17T	0.739358			2021-08-17T	1	0.0782076
2021-08-18T	0.742244			2021-08-18T	1	0.0732196
2021-08-19T	0.700642			2021-08-19T	1	0.0692526
2021-08-20T	0.68646			2021-08-20T	1	0.0663846
2021-08-21T	0.665922			2021-08-21T	1	0.0640524
2021-08-22T	0.655488			2021-08-22T	1	0.0624188
2021-08-23T	0.625848			2021-08-23T	1	0.060798
2021-08-24T	0.598044			2021-08-24T	1	0.0595518
2021-08-25T	0.626146			2021-08-25T	1	0.0610871
2021-08-26T	0.696207			2021-08-26T	1	0.0622918
2021-08-27T	NaN			2021-08-27T	1	0.0636552
2021-08-28T	NaN			2021-08-28T	1	0.0665942
2021-08-29T	NaN			2021-08-29T	1	0.0681957
2021-08-30T	NaN			2021-08-30T	1	0.0692281
2021-08-31T	0.676198			2021-08-31T	1	0.0711843
2021-09-01T	0.687084			2021-09-01T	1	0.0705933
2021-09-02T	0.708565			2021-09-02T	1	0.0703258
2021-09-03T	0.750327			2021-09-03T	1	0.068682
2021-09-04T	0.782005			2021-09-04T	1	0.0653433
2021-09-05T	0.78484			2021-09-05T	1	0.0635966
2021-09-06T	0.779245			2021-09-06T	1	0.0651888
2021-09-07T	0.840858			2021-09-07T	1	0.0644411
2021-09-08T	0.82611			2021-09-08T	1	0.0663202
2021-09-09T	0.844011			2021-09-09T	1	0.0697455
2021-09-10T	0.819921			2021-09-10T	1	0.0729757
2021-09-11T	0.813389			2021-09-11T	1	0.0761875
2021-09-12T	0.736066			2021-09-12T	1	0.0790918
2021-09-13T	0.761883			2021-09-13T	1	0.0777446
2021-09-14T	0.725057			2021-09-14T	1	0.0780895
2021-09-15T	0.739036			2021-09-15T	1	0.0764015
2021-09-16T	0.711219			2021-09-16T	1	0.0726432
2021-09-17T	0.728333			2021-09-17T	1	0.071435
2021-09-18T	0.76394			2021-09-18T	1	0.070911
2021-09-19T	0.851343			2021-09-19T	1	0.0710167
2021-09-20T	0.8356			2021-09-20T	1	0.0752715
2021-09-21T	0.878579			2021-09-21T	1	0.0772764
2021-09-22T	0.880863			2021-09-22T	1	0.0774466
2021-09-23T	0.887972			2021-09-23T	1	0.0753612
2021-09-24T	0.885127			2021-09-24T	1	0.0728157
2021-09-25T	0.851352			2021-09-25T	1	0.0737533
2021-09-26T	0.805061			2021-09-26T	1	0.0741861
2021-09-27T	0.769964			2021-09-27T	1	0.0712081
2021-09-28T	0.748992			2021-09-28T	1	0.0725054
2021-09-29T	0.731436			2021-09-29T	1	0.0752244
2021-09-30T	0.728432			2021-09-30T	1	0.0806325
2021-10-01T	0.757049			2021-10-01T	1	0.0882873
2021-10-02T	0.759825			2021-10-02T	1	0.0946133
2021-10-03T	0.748661			2021-10-03T	1	0.101515
2021-10-04T	0.716855			2021-10-04T	1	0.111126
2021-10-05T	0.67942			2021-10-05T	1	0.109116
2021-10-06T	0.628787			2021-10-06T	1	0.10517
2021-10-07T	0.557137			2021-10-07T	1	0.100311
2021-10-08T	0.48656			2021-10-08T	1	0.0947601
2021-10-09T	0.452371			2021-10-09T	1	0.0898683
2021-10-10T	0.49119			2021-10-10T	1	0.083526
2021-10-11T	0.517203			2021-10-11T	1	0.0793026
2021-10-12T	0.527693			2021-10-12T	1	0.0786984
2021-10-13T	0.554052			2021-10-13T	1	0.076722
2021-10-14T	0.63063			2021-10-14T	1	0.074626
2021-10-15T	0.65579			2021-10-15T	1	0.0722512
2021-10-16T	0.665995			2021-10-16T	1	0.0696614
2021-10-17T	0.632628			2021-10-17T	1	0.0689017
2021-10-18T	0.602189			2021-10-18T	1	0.0658693
2021-10-19T	NaN			2021-10-19T	1	0.0616161
2021-10-20T	0.61146			2021-10-20T	1	0.0589968
2021-10-21T	0.624184			2021-10-21T	1	0.0589075
2021-10-22T	0.550211			2021-10-22T	1	0.0605706
2021-10-23T	0.554532			2021-10-23T	1	0.0623007
2021-10-24T	0.523			2021-10-24T	1	0.0625877
2021-10-25T	0.50947			2021-10-25T	1	0.0639542
2021-10-26T	0.545767			2021-10-26T	1	0.0650318
2021-10-27T	0.540743			2021-10-27T	1	0.0666369
2021-10-28T	0.562823			2021-10-28T	1	0.0664622
2021-10-29T	0.592825			2021-10-29T	1	0.0661723
2021-10-30T	0.531853			2021-10-30T	1	0.0654068
2021-10-31T	0.530221			2021-10-31T	1	0.0678531
2021-11-01T	0.546416			2021-11-01T	1	0.0701399
2021-11-02T	0.51679			2021-11-02T	1	0.0732994
2021-11-03T	0.508901			2021-11-03T	1	0.077077
2021-11-04T	0.478102			2021-11-04T	1	0.0812847
2021-11-05T	0.45766			2021-11-05T	1	0.0836563
2021-11-06T	0.458022			2021-11-06T	1	0.0877052
2021-11-07T	0.454949			2021-11-07T	1	0.0878277
2021-11-08T	0.391593			2021-11-08T	1	0.087023
2021-11-09T	0.410195			2021-11-09T	1	0.0863671
2021-11-10T	0.439893			2021-11-10T	1	0.0821775
2021-11-11T	0.466385			2021-11-11T	1	0.078184
2021-11-12T	0.509084			2021-11-12T	1	0.0779258
2021-11-13T	0.559085			2021-11-13T	1	0.0763822
2021-11-14T	0.557505			2021-11-14T	1	0.078665
2021-11-15T	0.557954			2021-11-15T	1	0.0794582
2021-11-16T	0.523706			2021-11-16T	1	0.0789909
2021-11-17T	0.433093			2021-11-17T	1	0.0813477
2021-11-18T	0.405661			2021-11-18T	1	0.0825788
2021-11-19T	0.381485			2021-11-19T	1	0.0799481
2021-11-20T	0.332774			2021-11-20T	1	0.0781576
2021-11-21T	NaN			2021-11-21T	1	0.0720359
2021-11-22T	0.294938			2021-11-22T	1	0.0702838
2021-11-23T	0.323595			2021-11-23T	1	0.0699671
2021-11-24T	0.259637			2021-11-24T	1	0.0669771
2021-11-25T	0.287365			2021-11-25T	1	0.0641758
2021-11-26T	0.252833			2021-11-26T	1	0.0627566
2021-11-27T	0.200066			2021-11-27T	1	0.0608313
2021-11-28T	0.175109			2021-11-28T	1	0.0621504
2021-11-29T	0.176917			2021-11-29T	1	0.0595814
2021-11-30T	0.150513			2021-11-30T	1	0.0489985
2021-12-01T	NaN			2021-12-01T	1	0.0598489
2021-12-02T	NaN			2021-12-02T	1	0.0673022
2021-12-03T	NaN			2021-12-03T	1	0.0716085
2021-12-04T	NaN			2021-12-04T	1	0.0756902
2021-12-05T	NaN			2021-12-05T	1	0.0787074
2021-12-06T	NaN			2021-12-06T	1	0.0832077
2021-12-07T	0.239749			2021-12-07T	1	0.0932877
2021-12-08T	0.246004			2021-12-08T	1	0.0847777
2021-12-09T	0.285992			2021-12-09T	1	0.0798926
2021-12-10T	0.2849			2021-12-10T	1	0.0782182
2021-12-11T	0.285958			2021-12-11T	1	0.0766617
2021-12-12T	NaN			2021-12-12T	1	0.0748496
2021-12-13T	0.280963			2021-12-13T	1	0.0724326
2021-12-14T	0.282524			2021-12-14T	1	0.0710814
2021-12-15T	0.236878			2021-12-15T	1	0.0715349
2021-12-16T	0.184897			2021-12-16T	1	0.0710566
2021-12-17T	0.109657			2021-12-17T	1	0.0694745
2021-12-18T	0.0905253			2021-12-18T	1	0.0675772
2021-12-19T	0.0727572			2021-12-19T	1	0.0665969
2021-12-20T	0.048084			2021-12-20T	1	0.0655246
2021-12-21T	0.0214171			2021-12-21T	1	0.0642117
2021-12-22T	-0.0159834			2021-12-22T	1	0.0648128
2021-12-23T	0.0036242			2021-12-23T	1	0.0645357
2021-12-24T	-0.0053137			2021-12-24T	1	0.0652687
2021-12-25T	-0.0551638			2021-12-25T	1	0.065518
2021-12-26T	-0.0771131			2021-12-26T	1	0.0651077
2021-12-27T	-0.0882863			2021-12-27T	1	0.0665192
2021-12-28T	-0.118817			2021-12-28T	1	0.0640915
2021-12-29T	-0.107046			2021-12-29T	1	0.0573831
2021-12-30T	-0.111616			2021-12-30T	1	0.0533002
2021-12-31T	-0.0748519			2021-12-31T	1	0.0488926
2022-01-01T	-0.0654154			2022-01-01T	1	0.0455102
2022-01-02T	-0.0632162			2022-01-02T	1	0.0418003
2022-01-03T	-0.0310477			2022-01-03T	1	0.0365881
2022-01-04T	0.0249738			2022-01-04T	1	0.036579
2022-01-05T	0.0170463			2022-01-05T	1	0.0410287
2022-01-06T	0.0257556			2022-01-06T	1	0.0438464
2022-01-07T	-0.0335638			2022-01-07T	1	0.0471583
2022-01-08T	-0.0070848			2022-01-08T	1	0.0529976
2022-01-09T	0.0204459			2022-01-09T	1	0.0580803
2022-01-10T	0.0218469			2022-01-10T	1	0.0617905
2022-01-11T	-0.0357874			2022-01-11T	1	0.0646914
2022-01-12T	-0.0854166			2022-01-12T	1	0.0625803
2022-01-13T	-0.111142			2022-01-13T	1	0.0596941
2022-01-14T	-0.0820028			2022-01-14T	1	0.0559999
2022-01-15T	NaN			2022-01-15T	1	0.0471097
2022-01-16T	-0.0731148			2022-01-16T	1	0.0399976
2022-01-17T	-0.09936			2022-01-17T	1	0.0386594
2022-01-18T	-0.105588			2022-01-18T	1	0.0334253
2022-01-19T	-0.0617726			2022-01-19T	1	0.0322006
2022-01-20T	0.0258466			2022-01-20T	1	0.0350367
2022-01-21T	-0.0279484			2022-01-21T	1	0.0385021
2022-01-22T	-0.0943317			2022-01-22T	1	0.0451171
2022-01-23T	-0.128144			2022-01-23T	1	0.0521746
2022-01-24T	-0.138963			2022-01-24T	1	0.0527088
2022-01-25T	-0.210941			2022-01-25T	1	0.055516
2022-01-26T	-0.277944			2022-01-26T	1	0.0578832
2022-01-27T	-0.325936			2022-01-27T	1	0.0573319
2022-01-28T	-0.318066			2022-01-28T	1	0.0562144
2022-01-29T	-0.262839			2022-01-29T	1	0.0553627
2022-01-30T	-0.284983			2022-01-30T	1	0.0537726
2022-01-31T	-0.243699			2022-01-31T	1	0.0549064
2022-02-01T	-0.225185			2022-02-01T	1	0.0571969
2022-02-02T	-0.183428			2022-02-02T	1	0.0608999
2022-02-03T	NaN			2022-02-03T	1	0.0650819
2022-02-04T	-0.213066			2022-02-04T	1	0.0717256
2022-02-05T	-0.18676			2022-02-05T	1	0.076577
2022-02-06T	NaN			2022-02-06T	1	0.0807375
2022-02-07T	-0.214155			2022-02-07T	1	0.0831503
2022-02-08T	-0.157204			2022-02-08T	1	0.0844389
2022-02-09T	-0.165472			2022-02-09T	1	0.0832518
2022-02-10T	-0.129149			2022-02-10T	1	0.0820026
2022-02-11T	-0.146643			2022-02-11T	1	0.078168
2022-02-12T	-0.112595			2022-02-12T	1	0.0763225
2022-02-13T	-0.118739			2022-02-13T	1	0.0725697
2022-02-14T	-0.152773			2022-02-14T	1	0.0640492
2022-02-15T	-0.20901			2022-02-15T	1	0.0561735
2022-02-16T	-0.246847			2022-02-16T	1	0.0482107
2022-02-17T	-0.247252			2022-02-17T	1	0.0388079
2022-02-18T	-0.255489			2022-02-18T	1	0.0275218
2022-02-19T	-0.283627			2022-02-19T	1	0.0152386
2022-02-20T	-0.310921			2022-02-20T	1	0.0047357
2022-02-21T	-0.333637			2022-02-21T	1	0.0080354
2022-02-22T	-0.356306			2022-02-22T	1	0.0111878
2022-02-23T	-0.35654			2022-02-23T	1	0.0159722
2022-02-24T	NaN			2022-02-24T	1	0.0236714
2022-02-25T	NaN			2022-02-25T	1	0.0349428
2022-02-26T	-0.357239			2022-02-26T	1	0.0423142
2022-02-27T	-0.366281			2022-02-27T	1	0.0491358
2022-02-28T	-0.374268			2022-02-28T	1	0.0475489
2022-03-01T	-0.334614			2022-03-01T	1	0.0469736
2022-03-02T	-0.292035			2022-03-02T	1	0.0459975
2022-03-03T	-0.250407			2022-03-03T	1	0.0419658
2022-03-04T	-0.233095			2022-03-04T	1	0.0349935
2022-03-05T	-0.186093			2022-03-05T	1	0.0331252
2022-03-06T	NaN			2022-03-06T	1	0.0334797
2022-03-07T	NaN			2022-03-07T	1	0.0374091
2022-03-08T	-0.212436			2022-03-08T	1	0.0406903
2022-03-09T	-0.18628			2022-03-09T	1	0.0435595
2022-03-10T	-0.191805			2022-03-10T	1	0.0472335
2022-03-11T	-0.183083			2022-03-11T	1	0.0528517
2022-03-12T	-0.157149			2022-03-12T	1	0.056958
2022-03-13T	-0.189232			2022-03-13T	1	0.0585702
2022-03-14T	NaN			2022-03-14T	1	0.0570273
2022-03-15T	NaN			2022-03-15T	1	0.0539012
2022-03-16T	-0.244764			2022-03-16T	1	0.0512588
2022-03-17T	NaN			2022-03-17T	1	0.0488107
2022-03-18T	-0.197052			2022-03-18T	1	0.0455911
2022-03-19T	NaN			2022-03-19T	1	0.0409033
2022-03-20T	-0.224824			2022-03-20T	1	0.0370371
2022-03-21T	-0.232086			2022-03-21T	1	0.0350461
2022-03-22T	-0.226273			2022-03-22T	1	0.0349817
2022-03-23T	NaN			2022-03-23T	1	0.0354922
2022-03-24T	-0.290673			2022-03-24T	1	0.0386657
2022-03-25T	NaN			2022-03-25T	1	0.0411306
2022-03-26T	NaN			2022-03-26T	1	0.0489706
2022-03-27T	NaN			2022-03-27T	1	0.0567079
2022-03-28T	-0.282185			2022-03-28T	1	0.0638463
2022-03-29T	-0.299522			2022-03-29T	1	0.0682829
2022-03-30T	-0.342273			2022-03-30T	1	0.0733246
				2019-07-11T	1.004	0.0909486
				2019-07-12T	1.004	0.0904699
				2019-07-13T	1.004	0.0896521
				2019-07-14T	1.004	0.0879746
				2019-07-15T	1.004	0.0848196
				2019-07-16T	1.004	0.0827527
				2019-07-17T	1.004	0.0816636
				2019-07-18T	1.004	0.0812339
				2019-07-19T	1.004	0.0801165
				2019-07-20T	1.004	0.0794295
				2019-07-21T	1.004	0.0792229
				2019-07-22T	1.004	0.0794107
				2019-07-23T	1.004	0.0784276
				2019-07-24T	1.004	0.0773859
				2019-07-25T	1.004	0.0758265
				2019-07-26T	1.004	0.0744766
				2019-07-27T	1.004	0.0729182
				2019-07-28T	1.004	0.0731827
				2019-07-29T	1.004	0.0741235
				2019-07-30T	1.004	0.0763339
				2019-07-31T	1.004	0.0789948
				2019-08-01T	1.004	0.0818155
				2019-08-02T	1.004	0.0851194
				2019-08-03T	1.004	0.0886917
				2019-08-04T	1.004	0.0917574
				2019-08-05T	1.004	0.0946948
				2019-08-06T	1.004	0.0976976
				2019-08-07T	1.004	0.0998707
				2019-08-08T	1.004	0.101315
				2019-08-09T	1.004	0.102752
				2019-08-10T	1.004	0.103582
				2019-08-11T	1.004	0.103921
				2019-08-12T	1.004	0.102496
				2019-08-13T	1.004	0.100865
				2019-08-14T	1.004	0.0991136
				2019-08-15T	1.004	0.0980696
				2019-08-16T	1.004	0.0972707
				2019-08-17T	1.004	0.0973355
				2019-08-18T	1.004	0.0960808
				2019-08-19T	1.004	0.0964424
				2019-08-20T	1.004	0.0966793
				2019-08-21T	1.004	0.0979367
				2019-08-22T	1.004	0.0999419
				2019-08-23T	1.004	0.100592
				2019-08-24T	1.004	0.100874
				2019-08-25T	1.004	0.102818
				2019-08-26T	1.004	0.103868
				2019-08-27T	1.004	0.104728
				2019-08-28T	1.004	0.104571
				2019-08-29T	1.004	0.103943
				2019-08-30T	1.004	0.104207
				2019-08-31T	1.004	0.104285
				2019-09-01T	1.004	0.102363
				2019-09-02T	1.004	0.100737
				2019-09-03T	1.004	0.0987289
				2019-09-04T	1.004	0.0971258
				2019-09-05T	1.004	0.0940181
				2019-09-06T	1.004	0.0904563
				2019-09-07T	1.004	0.0867765
				2019-09-08T	1.004	0.0851158
				2019-09-09T	1.004	0.0841968
				2019-09-10T	1.004	0.0840078
				2019-09-11T	1.004	0.084141
				2019-09-12T	1.004	0.0855721
				2019-09-13T	1.004	0.0874036
				2019-09-14T	1.004	0.0898864
				2019-09-15T	1.004	0.0920339
				2019-09-16T	1.004	0.093137
				2019-09-17T	1.004	0.0937031
				2019-09-18T	1.004	0.0934319
				2019-09-19T	1.004	0.0922747
				2019-09-20T	1.004	0.0910819
				2019-09-21T	1.004	0.0894132
				2019-09-22T	1.004	0.0878558
				2019-09-23T	1.004	0.0869997
				2019-09-24T	1.004	0.0860675
				2019-09-25T	1.004	0.0860745
				2019-09-26T	1.004	0.0875771
				2019-09-27T	1.004	0.0892568
				2019-09-28T	1.004	0.0904165
				2019-09-29T	1.004	0.090693
				2019-09-30T	1.004	0.0896028
				2019-10-01T	1.004	0.0893386
				2019-10-02T	1.004	0.0888292
				2019-10-03T	1.004	0.0868715
				2019-10-04T	1.004	0.0845326
				2019-10-05T	1.004	0.0786388
				2019-10-06T	1.004	0.0775514
				2019-10-07T	1.004	0.0764707
				2019-10-08T	1.004	NaN
				2019-10-09T	1.004	NaN
				2019-10-10T	1.004	NaN
				2019-10-11T	1.004	NaN
				2019-10-12T	1.004	NaN
				2019-10-13T	1.004	NaN
				2019-10-14T	1.004	NaN
				2019-10-15T	1.004	NaN
				2019-10-16T	1.004	NaN
				2019-10-17T	1.004	NaN
				2019-10-18T	1.004	NaN
				2019-10-19T	1.004	NaN
				2019-10-20T	1.004	NaN
				2019-10-21T	1.004	NaN
				2019-10-22T	1.004	NaN
				2019-10-23T	1.004	NaN
				2019-10-24T	1.004	NaN
				2019-10-25T	1.004	NaN
				2019-10-26T	1.004	0.074054
				2019-10-27T	1.004	0.0717048
				2019-10-28T	1.004	0.070561
				2019-10-29T	1.004	0.0693878
				2019-10-30T	1.004	0.0725803
				2019-10-31T	1.004	0.0708961
				2019-11-01T	1.004	0.0704355
				2019-11-02T	1.004	0.0713428
				2019-11-03T	1.004	0.0715555
				2019-11-04T	1.004	0.0702178
				2019-11-05T	1.004	0.0693482
				2019-11-06T	1.004	0.0682095
				2019-11-07T	1.004	0.0677035
				2019-11-08T	1.004	0.06685
				2019-11-09T	1.004	0.064977
				2019-11-10T	1.004	0.0641846
				2019-11-11T	1.004	0.0653041
				2019-11-12T	1.004	0.0665563
				2019-11-13T	1.004	0.0667975
				2019-11-14T	1.004	0.0678748
				2019-11-15T	1.004	0.0693118
				2019-11-16T	1.004	0.0714712
				2019-11-17T	1.004	0.0737484
				2019-11-18T	1.004	0.0753466
				2019-11-19T	1.004	0.0755808
				2019-11-20T	1.004	0.0782148
				2019-11-21T	1.004	0.0797964
				2019-11-22T	1.004	0.0807484
				2019-11-23T	1.004	0.0812811
				2019-11-24T	1.004	0.080141
				2019-11-25T	1.004	0.0796736
				2019-11-26T	1.004	0.0807653
				2019-11-27T	1.004	0.0803184
				2019-11-28T	1.004	0.0797675
				2019-11-29T	1.004	0.0795432
				2019-11-30T	1.004	0.079292
				2019-12-01T	1.004	0.0802512
				2019-12-02T	1.004	0.080894
				2019-12-03T	1.004	0.0795599
				2019-12-04T	1.004	0.0774418
				2019-12-05T	1.004	0.0756804
				2019-12-06T	1.004	0.0735688
				2019-12-07T	1.004	0.0717842
				2019-12-08T	1.004	0.0700468
				2019-12-09T	1.004	0.0675159
				2019-12-10T	1.004	0.0673155
				2019-12-11T	1.004	0.0687908
				2019-12-12T	1.004	0.0693129
				2019-12-13T	1.004	0.0705017
				2019-12-14T	1.004	0.0713974
				2019-12-15T	1.004	0.0719451
				2019-12-16T	1.004	0.0724285
				2019-12-17T	1.004	0.0718876
				2019-12-18T	1.004	0.0708183
				2019-12-19T	1.004	0.0712374
				2019-12-20T	1.004	0.0715586
				2019-12-21T	1.004	0.0722029
				2019-12-22T	1.004	0.0722503
				2019-12-23T	1.004	0.0722101
				2019-12-24T	1.004	0.0715009
				2019-12-25T	1.004	0.070352
				2019-12-26T	1.004	0.0682576
				2019-12-27T	1.004	0.065051
				2019-12-28T	1.004	0.0603702
				2019-12-29T	1.004	0.0577958
				2019-12-30T	1.004	0.056484
				2019-12-31T	1.004	0.0568121
				2020-01-01T	1.004	0.0581769
				2020-01-02T	1.004	0.060718
				2020-01-03T	1.004	0.0641332
				2020-01-04T	1.004	0.0692384
				2020-01-05T	1.004	0.0724568
				2020-01-06T	1.004	0.0748883
				2020-01-07T	1.004	0.0762797
				2020-01-08T	1.004	0.0772603
				2020-01-09T	1.004	0.0770998
				2020-01-10T	1.004	0.0768213
				2020-01-11T	1.004	0.0757853
				2020-01-12T	1.004	0.0745972
				2020-01-13T	1.004	0.0731037
				2020-01-14T	1.004	0.0713652
				2020-01-15T	1.004	0.0668709
				2020-01-16T	1.004	0.0631799
				2020-01-17T	1.004	0.0587818
				2020-01-18T	1.004	0.0551328
				2020-01-19T	1.004	0.0534509
				2020-01-20T	1.004	0.0520085
				2020-01-21T	1.004	0.0523955
				2020-01-22T	1.004	0.0576428
				2020-01-23T	1.004	0.0620751
				2020-01-24T	1.004	0.0692795
				2020-01-25T	1.004	0.0755346
				2020-01-26T	1.004	0.0825771
				2020-01-27T	1.004	0.0943978
				2020-01-28T	1.004	0.103129
				2020-01-29T	1.004	0.108751
				2020-01-30T	1.004	0.112243
				2020-01-31T	1.004	0.111173
				2020-02-01T	1.004	0.109138
				2020-02-02T	1.004	0.103128
				2020-02-03T	1.004	0.0943683
				2020-02-04T	1.004	0.087348
				2020-02-05T	1.004	0.0810849
				2020-02-06T	1.004	0.0779527
				2020-02-07T	1.004	0.0782103
				2020-02-08T	1.004	0.0806574
				2020-02-09T	1.004	0.0867454
				2020-02-10T	1.004	0.0927255
				2020-02-11T	1.004	0.0983619
				2020-02-12T	1.004	0.104733
				2020-02-13T	1.004	0.111811
				2020-02-14T	1.004	0.11785
				2020-02-15T	1.004	0.123681
				2020-02-16T	1.004	0.125784
				2020-02-17T	1.004	0.123272
				2020-02-18T	1.004	0.121357
				2020-02-19T	1.004	0.120613
				2020-02-20T	1.004	0.119055
				2020-02-21T	1.004	0.118012
				2020-02-22T	1.004	0.112079
				2020-02-23T	1.004	0.109295
				2020-02-24T	1.004	0.104354
				2020-02-25T	1.004	0.100446
				2020-02-26T	1.004	0.0957166
				2020-02-27T	1.004	0.0926028
				2020-02-28T	1.004	0.0900116
				2020-02-29T	1.004	0.0875488
				2020-03-01T	1.004	0.084503
				2020-03-02T	1.004	0.0855316
				2020-03-03T	1.004	0.08602
				2020-03-04T	1.004	0.086483
				2020-03-05T	1.004	0.0868386
				2020-03-06T	1.004	0.0871941
				2020-03-07T	1.004	0.0884222
				2020-03-08T	1.004	0.0876063
				2020-03-09T	1.004	0.0848819
				2020-03-10T	1.004	0.0816854
				2020-03-11T	1.004	0.079657
				2020-03-12T	1.004	0.0789558
				2020-03-13T	1.004	0.0782205
				2020-03-14T	1.004	0.0771889
				2020-03-15T	1.004	0.0752592
				2020-03-16T	1.004	0.0730623
				2020-03-17T	1.004	0.0713582
				2020-03-18T	1.004	0.0680038
				2020-03-19T	1.004	0.0639845
				2020-03-20T	1.004	0.0613809
				2020-03-21T	1.004	0.0570729
				2020-03-22T	1.004	0.0577009
				2020-03-23T	1.004	0.0581757
				2020-03-24T	1.004	0.0587573
				2020-03-25T	1.004	0.0624891
				2020-03-26T	1.004	0.0662449
				2020-03-27T	1.004	0.0688558
				2020-03-28T	1.004	0.0717116
				2020-03-29T	1.004	0.0708357
				2020-03-30T	1.004	0.0692326
				2020-03-31T	1.004	0.0649087
				2020-04-01T	1.004	0.0571704
				2020-04-02T	1.004	0.0496076
				2020-04-03T	1.004	0.0446645
				2020-04-04T	1.004	0.0388583
				2020-04-05T	1.004	0.0339998
				2020-04-06T	1.004	0.0283696
				2020-04-07T	1.004	0.025305
				2020-04-08T	1.004	0.0251032
				2020-04-09T	1.004	0.0294061
				2020-04-10T	1.004	0.033614
				2020-04-11T	1.004	0.0417526
				2020-04-12T	1.004	0.0505629
				2020-04-13T	1.004	0.0619706
				2020-04-14T	1.004	0.0740537
				2020-04-15T	1.004	0.0844663
				2020-04-16T	1.004	0.0919071
				2020-04-17T	1.004	0.0980393
				2020-04-18T	1.004	0.102217
				2020-04-19T	1.004	0.104688
				2020-04-20T	1.004	0.103223
				2020-04-21T	1.004	0.100331
				2020-04-22T	1.004	0.0995834
				2020-04-23T	1.004	0.0963502
				2020-04-24T	1.004	0.0936844
				2020-04-25T	1.004	0.0884997
				2020-04-26T	1.004	0.0837183
				2020-04-27T	1.004	0.0807513
				2020-04-28T	1.004	0.0774704
				2020-04-29T	1.004	0.0724665
				2020-04-30T	1.004	0.0704661
				2020-05-01T	1.004	0.0687314
				2020-05-02T	1.004	0.0692995
				2020-05-03T	1.004	0.0700271
				2020-05-04T	1.004	0.0703201
				2020-05-05T	1.004	0.071895
				2020-05-06T	1.004	0.0725851
				2020-05-07T	1.004	0.0725371
				2020-05-08T	1.004	0.0709789
				2020-05-09T	1.004	0.0697768
				2020-05-10T	1.004	0.0696647
				2020-05-11T	1.004	0.0698391
				2020-05-12T	1.004	0.0693535
				2020-05-13T	1.004	0.0703517
				2020-05-14T	1.004	0.070006
				2020-05-15T	1.004	0.0701856
				2020-05-16T	1.004	0.0689906
				2020-05-17T	1.004	0.0671415
				2020-05-18T	1.004	0.0650464
				2020-05-19T	1.004	0.0615592
				2020-05-20T	1.004	0.0593899
				2020-05-21T	1.004	0.0589476
				2020-05-22T	1.004	0.0590337
				2020-05-23T	1.004	0.0594518
				2020-05-24T	1.004	0.059783
				2020-05-25T	1.004	0.0608349
				2020-05-26T	1.004	0.064572
				2020-05-27T	1.004	0.0652253
				2020-05-28T	1.004	0.0652026
				2020-05-29T	1.004	0.0661903
				2020-05-30T	1.004	0.0682985
				2020-05-31T	1.004	0.0694188
				2020-06-01T	1.004	0.0691085
				2020-06-02T	1.004	0.067154
				2020-06-03T	1.004	0.0669641
				2020-06-04T	1.004	0.0668298
				2020-06-05T	1.004	0.0648538
				2020-06-06T	1.004	0.0617127
				2020-06-07T	1.004	0.0582155
				2020-06-08T	1.004	0.0568592
				2020-06-09T	1.004	0.0568933
				2020-06-10T	1.004	0.0569782
				2020-06-11T	1.004	0.0584718
				2020-06-12T	1.004	0.0595511
				2020-06-13T	1.004	0.0608422
				2020-06-14T	1.004	0.063185
				2020-06-15T	1.004	0.0647647
				2020-06-16T	1.004	0.0645319
				2020-06-17T	1.004	0.0635138
				2020-06-18T	1.004	0.0609706
				2020-06-19T	1.004	0.0596735
				2020-06-20T	1.004	0.0596103
				2020-06-21T	1.004	0.0600203
				2020-06-22T	1.004	0.0585046
				2020-06-23T	1.004	0.0573372
				2020-06-24T	1.004	0.0564827
				2020-06-25T	1.004	0.0555044
				2020-06-26T	1.004	0.056013
				2020-06-27T	1.004	0.0557506
				2020-06-28T	1.004	0.0563278
				2020-06-29T	1.004	0.0598957
				2020-06-30T	1.004	0.0629364
				2020-07-01T	1.004	0.0663464
				2020-07-02T	1.004	0.0708471
				2020-07-03T	1.004	0.0729448
				2020-07-04T	1.004	0.0744566
				2020-07-05T	1.004	0.0731561
				2020-07-06T	1.004	0.0712346
				2020-07-07T	1.004	0.0715491
				2020-07-08T	1.004	0.0719111
				2020-07-09T	1.004	0.0700768
				2020-07-10T	1.004	0.0689866
				2020-07-11T	1.004	0.0688095
				2020-07-12T	1.004	0.0724292
				2020-07-13T	1.004	0.0755084
				2020-07-14T	1.004	0.0760949
				2020-07-15T	1.004	0.0762814
				2020-07-16T	1.004	0.0784341
				2020-07-17T	1.004	0.0796457
				2020-07-18T	1.004	0.0808072
				2020-07-19T	1.004	0.0788768
				2020-07-20T	1.004	0.0773584
				2020-07-21T	1.004	0.079391
				2020-07-22T	1.004	0.0813685
				2020-07-23T	1.004	0.0838684
				2020-07-24T	1.004	0.0872502
				2020-07-25T	1.004	0.0888486
				2020-07-26T	1.004	0.0916805
				2020-07-27T	1.004	0.0928645
				2020-07-28T	1.004	0.0898959
				2020-07-29T	1.004	0.0866435
				2020-07-30T	1.004	0.082291
				2020-07-31T	1.004	0.0769417
				2020-08-01T	1.004	0.0739979
				2020-08-02T	1.004	0.0696559
				2020-08-03T	1.004	0.0665465
				2020-08-04T	1.004	0.0660499
				2020-08-05T	1.004	0.0670376
				2020-08-06T	1.004	0.0675614
				2020-08-07T	1.004	0.0704615
				2020-08-08T	1.004	0.072642
				2020-08-09T	1.004	0.0766606
				2020-08-10T	1.004	0.081317
				2020-08-11T	1.004	0.0842727
				2020-08-12T	1.004	0.0851606
				2020-08-13T	1.004	0.0876652
				2020-08-14T	1.004	0.0881575
				2020-08-15T	1.004	0.0887899
				2020-08-16T	1.004	0.0890562
				2020-08-17T	1.004	0.0890856
				2020-08-18T	1.004	0.0907736
				2020-08-19T	1.004	0.0946906
				2020-08-20T	1.004	0.0978742
				2020-08-21T	1.004	0.103186
				2020-08-22T	1.004	0.107766
				2020-08-23T	1.004	0.111732
				2020-08-24T	1.004	0.113875
				2020-08-25T	1.004	0.11589
				2020-08-26T	1.004	0.116891
				2020-08-27T	1.004	0.117814
				2020-08-28T	1.004	0.116007
				2020-08-29T	1.004	0.113566
				2020-08-30T	1.004	0.11037
				2020-08-31T	1.004	0.109129
				2020-09-01T	1.004	0.106684
				2020-09-02T	1.004	0.102109
				2020-09-03T	1.004	0.0971549
				2020-09-04T	1.004	0.0944447
				2020-09-05T	1.004	0.0930913
				2020-09-06T	1.004	0.0938153
				2020-09-07T	1.004	0.092023
				2020-09-08T	1.004	0.0902536
				2020-09-09T	1.004	0.0913136
				2020-09-10T	1.004	0.0927995
				2020-09-11T	1.004	0.0929912
				2020-09-12T	1.004	0.0928381
				2020-09-13T	1.004	0.0916856
				2020-09-14T	1.004	0.0940451
				2020-09-15T	1.004	0.096178
				2020-09-16T	1.004	0.0986312
				2020-09-17T	1.004	0.100505
				2020-09-18T	1.004	0.102346
				2020-09-19T	1.004	0.103319
				2020-09-20T	1.004	0.104526
				2020-09-21T	1.004	0.102187
				2020-09-22T	1.004	0.100716
				2020-09-23T	1.004	0.0972668
				2020-09-24T	1.004	0.0938093
				2020-09-25T	1.004	0.0910179
				2020-09-26T	1.004	0.0883844
				2020-09-27T	1.004	0.0851575
				2020-09-28T	1.004	0.0848794
				2020-09-29T	1.004	0.0842917
				2020-09-30T	1.004	0.0854235
				2020-10-01T	1.004	0.0865486
				2020-10-02T	1.004	0.0871403
				2020-10-03T	1.004	0.089057
				2020-10-04T	1.004	0.0914692
				2020-10-05T	1.004	0.0919721
				2020-10-06T	1.004	0.0920075
				2020-10-07T	1.004	0.0904446
				2020-10-08T	1.004	0.0890666
				2020-10-09T	1.004	0.0873873
				2020-10-10T	1.004	0.0848657
				2020-10-11T	1.004	0.0830551
				2020-10-12T	1.004	0.0817559
				2020-10-13T	1.004	0.0819385
				2020-10-14T	1.004	0.0839158
				2020-10-15T	1.004	0.0853559
				2020-10-16T	1.004	0.0877657
				2020-10-17T	1.004	0.0901142
				2020-10-18T	1.004	0.0907527
				2020-10-19T	1.004	0.0918487
				2020-10-20T	1.004	0.0907167
				2020-10-21T	1.004	0.0883977
				2020-10-22T	1.004	0.0859756
				2020-10-23T	1.004	0.0835561
				2020-10-24T	1.004	0.0814226
				2020-10-25T	1.004	0.0805221
				2020-10-26T	1.004	0.0776243
				2020-10-27T	1.004	0.0760494
				2020-10-28T	1.004	0.0753137
				2020-10-29T	1.004	0.0750946
				2020-10-30T	1.004	0.0744623
				2020-10-31T	1.004	0.0728824
				2020-11-01T	1.004	0.0711139
				2020-11-02T	1.004	0.0728773
				2020-11-03T	1.004	0.0754457
				2020-11-04T	1.004	0.0774958
				2020-11-05T	1.004	0.0807417
				2020-11-06T	1.004	0.0845177
				2020-11-07T	1.004	0.0895722
				2020-11-08T	1.004	0.0939486
				2020-11-09T	1.004	0.0960268
				2020-11-10T	1.004	0.0979249
				2020-11-11T	1.004	0.100463
				2020-11-12T	1.004	0.101963
				2020-11-13T	1.004	0.101778
				2020-11-14T	1.004	0.0995544
				2020-11-15T	1.004	0.0977813
				2020-11-16T	1.004	0.0963036
				2020-11-17T	1.004	0.0936802
				2020-11-18T	1.004	0.0893404
				2020-11-19T	1.004	0.0834712
				2020-11-20T	1.004	0.0790618
				2020-11-21T	1.004	0.0764805
				2020-11-22T	1.004	0.0742636
				2020-11-23T	1.004	0.0715219
				2020-11-24T	1.004	0.0710311
				2020-11-25T	1.004	0.0715584
				2020-11-26T	1.004	0.0745737
				2020-11-27T	1.004	0.0771621
				2020-11-28T	1.004	0.0798549
				2020-11-29T	1.004	0.0822194
				2020-11-30T	1.004	0.0859528
				2020-12-01T	1.004	0.0864294
				2020-12-02T	1.004	0.088103
				2020-12-03T	1.004	0.0885606
				2020-12-04T	1.004	0.0881469
				2020-12-05T	1.004	0.0869851
				2020-12-06T	1.004	0.08535
				2020-12-07T	1.004	0.0823732
				2020-12-08T	1.004	0.0800592
				2020-12-09T	1.004	0.0740089
				2020-12-10T	1.004	0.0683386
				2020-12-11T	1.004	0.0654726
				2020-12-12T	1.004	0.0618548
				2020-12-13T	1.004	0.0574888
				2020-12-14T	1.004	0.0537862
				2020-12-15T	1.004	0.0526191
				2020-12-16T	1.004	0.0530345
				2020-12-17T	1.004	0.0544542
				2020-12-18T	1.004	0.0555647
				2020-12-19T	1.004	0.0572383
				2020-12-20T	1.004	0.0606069
				2020-12-21T	1.004	0.0640582
				2020-12-22T	1.004	0.0667453
				2020-12-23T	1.004	0.0681571
				2020-12-24T	1.004	0.0695239
				2020-12-25T	1.004	0.0704886
				2020-12-26T	1.004	0.0714163
				2020-12-27T	1.004	0.0718799
				2020-12-28T	1.004	0.074428
				2020-12-29T	1.004	0.076718
				2020-12-30T	1.004	0.0793821
				2020-12-31T	1.004	0.0824401
				2021-01-01T	1.004	0.0834568
				2021-01-02T	1.004	0.0846566
				2021-01-03T	1.004	0.0857
				2021-01-04T	1.004	0.0822521
				2021-01-05T	1.004	0.0823685
				2021-01-06T	1.004	0.0823999
				2021-01-07T	1.004	0.0810547
				2021-01-08T	1.004	0.0818196
				2021-01-09T	1.004	0.0818633
				2021-01-10T	1.004	0.0808764
				2021-01-11T	1.004	0.0833867
				2021-01-12T	1.004	0.0792788
				2021-01-13T	1.004	0.0764672
				2021-01-14T	1.004	0.0742115
				2021-01-15T	1.004	0.071469
				2021-01-16T	1.004	0.0700209
				2021-01-17T	1.004	0.0736786
				2021-01-18T	1.004	0.0817972
				2021-01-19T	1.004	0.0980865
				2021-01-20T	1.004	0.111192
				2021-01-21T	1.004	0.125545
				2021-01-22T	1.004	0.139839
				2021-01-23T	1.004	0.153742
				2021-01-24T	1.004	0.159202
				2021-01-25T	1.004	0.153225
				2021-01-26T	1.004	0.137384
				2021-01-27T	1.004	0.121406
				2021-01-28T	1.004	0.104015
				2021-01-29T	1.004	0.081946
				2021-01-30T	1.004	0.0594381
				2021-01-31T	1.004	0.0436516
				2021-02-01T	1.004	0.0355326
				2021-02-02T	1.004	0.0321989
				2021-02-03T	1.004	0.0361309
				2021-02-04T	1.004	0.0406389
				2021-02-05T	1.004	0.0437319
				2021-02-06T	1.004	0.0491659
				2021-02-07T	1.004	0.0529951
				2021-02-08T	1.004	0.0550188
				2021-02-09T	1.004	0.0574572
				2021-02-10T	1.004	0.0575108
				2021-02-11T	1.004	0.0581504
				2021-02-12T	1.004	0.0586139
				2021-02-13T	1.004	0.057465
				2021-02-14T	1.004	0.0569668
				2021-02-15T	1.004	0.0568058
				2021-02-16T	1.004	0.0561606
				2021-02-17T	1.004	0.0530744
				2021-02-18T	1.004	0.0474562
				2021-02-19T	1.004	0.044734
				2021-02-20T	1.004	0.0417823
				2021-02-21T	1.004	0.0365679
				2021-02-22T	1.004	0.0316714
				2021-02-23T	1.004	0.027558
				2021-02-24T	1.004	0.0257512
				2021-02-25T	1.004	0.0281626
				2021-02-26T	1.004	0.0291739
				2021-02-27T	1.004	0.0302138
				2021-02-28T	1.004	0.0325555
				2021-03-01T	1.004	0.0335479
				2021-03-02T	1.004	0.0329632
				2021-03-03T	1.004	0.0325499
				2021-03-04T	1.004	0.027939
				2021-03-05T	1.004	0.0242326
				2021-03-06T	1.004	0.0217418
				2021-03-07T	1.004	0.0192851
				2021-03-08T	1.004	0.0172013
				2021-03-09T	1.004	0.0174919
				2021-03-10T	1.004	0.0182383
				2021-03-11T	1.004	0.0200057
				2021-03-12T	1.004	0.0181415
				2021-03-13T	1.004	0.0142048
				2021-03-14T	1.004	0.0130393
				2021-03-15T	1.004	0.0150244
				2021-03-16T	1.004	0.0164616
				2021-03-17T	1.004	0.0135761
				2021-03-18T	1.004	0.0148467
				2021-03-19T	1.004	0.0205465
				2021-03-20T	1.004	0.0287651
				2021-03-21T	1.004	0.0336363
				2021-03-22T	1.004	0.0328081
				2021-03-23T	1.004	0.0293336
				2021-03-24T	1.004	0.0295559
				2021-03-25T	1.004	0.0241034
				2021-03-26T	1.004	0.0161743
				2021-03-27T	1.004	0.0056003
				2021-03-28T	1.004	-0.0039419
				2021-03-29T	1.004	-0.0100263
				2021-03-30T	1.004	-0.0122711
				2021-03-31T	1.004	-0.0128019
				2021-04-01T	1.004	-0.0076685
				2021-04-02T	1.004	-0.0041232
				2021-04-03T	1.004	-0.0008616
				2021-04-04T	1.004	0.0023208
				2021-04-05T	1.004	0.0095311
				2021-04-06T	1.004	0.0151691
				2021-04-07T	1.004	0.0160257
				2021-04-08T	1.004	0.0134256
				2021-04-09T	1.004	0.0155208
				2021-04-10T	1.004	0.0217349
				2021-04-11T	1.004	0.0281789
				2021-04-12T	1.004	0.0311202
				2021-04-13T	1.004	0.0334832
				2021-04-14T	1.004	0.0388074
				2021-04-15T	1.004	0.0433975
				2021-04-16T	1.004	0.0435285
				2021-04-17T	1.004	0.0392576
				2021-04-18T	1.004	0.0338979
				2021-04-19T	1.004	0.0285555
				2021-04-20T	1.004	0.0226182
				2021-04-21T	1.004	0.0160559
				2021-04-22T	1.004	0.0115408
				2021-04-23T	1.004	0.0113662
				2021-04-24T	1.004	0.0160425
				2021-04-25T	1.004	0.0201468
				2021-04-26T	1.004	0.0234635
				2021-04-27T	1.004	0.0296322
				2021-04-28T	1.004	0.0364583
				2021-04-29T	1.004	0.0423541
				2021-04-30T	1.004	0.0449338
				2021-05-01T	1.004	0.0448482
				2021-05-02T	1.004	0.0430848
				2021-05-03T	1.004	0.0421602
				2021-05-04T	1.004	0.0385946
				2021-05-05T	1.004	0.0312242
				2021-05-06T	1.004	0.0238854
				2021-05-07T	1.004	0.0196163
				2021-05-08T	1.004	0.0167556
				2021-05-09T	1.004	0.0175276
				2021-05-10T	1.004	0.0183937
				2021-05-11T	1.004	0.021556
				2021-05-12T	1.004	0.0294576
				2021-05-13T	1.004	0.0363021
				2021-05-14T	1.004	0.0412938
				2021-05-15T	1.004	0.0450873
				2021-05-16T	1.004	0.0500786
				2021-05-17T	1.004	0.0540371
				2021-05-18T	1.004	0.0540684
				2021-05-19T	1.004	0.0501225
				2021-05-20T	1.004	0.0483162
				2021-05-21T	1.004	0.0478282
				2021-05-22T	1.004	0.0479829
				2021-05-23T	1.004	0.0452009
				2021-05-24T	1.004	0.0441843
				2021-05-25T	1.004	0.0456717
				2021-05-26T	1.004	0.0489465
				2021-05-27T	1.004	0.0500934
				2021-05-28T	1.004	0.0485838
				2021-05-29T	1.004	0.0449629
				2021-05-30T	1.004	0.0419373
				2021-05-31T	1.004	0.0360136
				2021-06-01T	1.004	0.0286632
				2021-06-02T	1.004	0.020755
				2021-06-03T	1.004	0.0129745
				2021-06-04T	1.004	0.0065673
				2021-06-05T	1.004	0.0017503
				2021-06-06T	1.004	0.0150179
				2021-06-07T	1.004	0.0281096
				2021-06-08T	1.004	0.0444588
				2021-06-09T	1.004	NaN
				2021-06-10T	1.004	NaN
				2021-06-11T	1.004	NaN
				2021-06-12T	1.004	0.0606883
				2021-06-13T	1.004	0.0762233
				2021-06-14T	1.004	0.0909529
				2021-06-15T	1.004	0.103318
				2021-06-16T	1.004	0.103323
				2021-06-17T	1.004	0.10491
				2021-06-18T	1.004	0.0998396
				2021-06-19T	1.004	0.0933216
				2021-06-20T	1.004	0.0871996
				2021-06-21T	1.004	0.0824326
				2021-06-22T	1.004	0.07601
				2021-06-23T	1.004	0.0714147
				2021-06-24T	1.004	0.0646783
				2021-06-25T	1.004	0.0654029
				2021-06-26T	1.004	0.0674264
				2021-06-27T	1.004	0.0672284
				2021-06-28T	1.004	0.0654536
				2021-06-29T	1.004	0.066134
				2021-06-30T	1.004	0.063833
				2021-07-01T	1.004	0.0627846
				2021-07-02T	1.004	0.0584208
				2021-07-03T	1.004	0.0541588
				2021-07-04T	1.004	0.0562525
				2021-07-05T	1.004	0.0543355
				2021-07-06T	1.004	0.0509386
				2021-07-07T	1.004	0.052419
				2021-07-08T	1.004	0.0548375
				2021-07-09T	1.004	0.0574614
				2021-07-10T	1.004	0.0601528
				2021-07-11T	1.004	0.0598372
				2021-07-12T	1.004	0.0627893
				2021-07-13T	1.004	0.0665301
				2021-07-14T	1.004	0.0664216
				2021-07-15T	1.004	0.0646774
				2021-07-16T	1.004	0.0613326
				2021-07-17T	1.004	0.0566421
				2021-07-18T	1.004	0.0534957
				2021-07-19T	1.004	0.0531645
				2021-07-20T	1.004	0.0521283
				2021-07-21T	1.004	0.0512294
				2021-07-22T	1.004	0.0512138
				2021-07-23T	1.004	0.0525539
				2021-07-24T	1.004	0.056099
				2021-07-25T	1.004	0.0570723
				2021-07-26T	1.004	0.0555704
				2021-07-27T	1.004	0.0553868
				2021-07-28T	1.004	0.0568229
				2021-07-29T	1.004	0.0587243
				2021-07-30T	1.004	0.0653507
				2021-07-31T	1.004	0.065979
				2021-08-01T	1.004	0.0698343
				2021-08-02T	1.004	0.0783718
				2021-08-03T	1.004	NaN
				2021-08-04T	1.004	NaN
				2021-08-05T	1.004	NaN
				2021-08-06T	1.004	NaN
				2021-08-07T	1.004	NaN
				2021-08-08T	1.004	0.0849674
				2021-08-09T	1.004	0.0910945
				2021-08-10T	1.004	0.095822
				2021-08-11T	1.004	0.0950869
				2021-08-12T	1.004	0.0979307
				2021-08-13T	1.004	0.0990078
				2021-08-14T	1.004	0.0927351
				2021-08-15T	1.004	0.0872414
				2021-08-16T	1.004	0.0810979
				2021-08-17T	1.004	0.075821
				2021-08-18T	1.004	0.070515
				2021-08-19T	1.004	0.0663562
				2021-08-20T	1.004	0.0635262
				2021-08-21T	1.004	0.0612514
				2021-08-22T	1.004	0.0600102
				2021-08-23T	1.004	0.0588123
				2021-08-24T	1.004	0.0578365
				2021-08-25T	1.004	0.0597831
				2021-08-26T	1.004	0.061378
				2021-08-27T	1.004	0.0634195
				2021-08-28T	1.004	0.0670126
				2021-08-29T	1.004	0.069404
				2021-08-30T	1.004	0.0712501
				2021-08-31T	1.004	0.0739959
				2021-09-01T	1.004	0.0738216
				2021-09-02T	1.004	0.0739031
				2021-09-03T	1.004	0.0722029
				2021-09-04T	1.004	0.0687612
				2021-09-05T	1.004	0.0663516
				2021-09-06T	1.004	0.0670741
				2021-09-07T	1.004	0.0656608
				2021-09-08T	1.004	0.0669754
				2021-09-09T	1.004	0.0701036
				2021-09-10T	1.004	0.0732657
				2021-09-11T	1.004	0.0764634
				2021-09-12T	1.004	0.0797455
				2021-09-13T	1.004	0.0796674
				2021-09-14T	1.004	0.0811559
				2021-09-15T	1.004	0.0806938
				2021-09-16T	1.004	0.0778839
				2021-09-17T	1.004	0.0772232
				2021-09-18T	1.004	0.0771408
				2021-09-19T	1.004	0.0773332
				2021-09-20T	1.004	0.0802769
				2021-09-21T	1.004	0.0811666
				2021-09-22T	1.004	0.0804525
				2021-09-23T	1.004	0.0774927
				2021-09-24T	1.004	0.0745638
				2021-09-25T	1.004	0.0752892
				2021-09-26T	1.004	0.0756448
				2021-09-27T	1.004	0.073144
				2021-09-28T	1.004	0.0744913
				2021-09-29T	1.004	0.0768121
				2021-09-30T	1.004	0.0819274
				2021-10-01T	1.004	0.0889837
				2021-10-02T	1.004	0.0946742
				2021-10-03T	1.004	0.101208
				2021-10-04T	1.004	0.110798
				2021-10-05T	1.004	0.109136
				2021-10-06T	1.004	0.10542
				2021-10-07T	1.004	0.100753
				2021-10-08T	1.004	0.0953976
				2021-10-09T	1.004	0.0906734
				2021-10-10T	1.004	0.0841872
				2021-10-11T	1.004	0.0794792
				2021-10-12T	1.004	0.0782807
				2021-10-13T	1.004	0.0760489
				2021-10-14T	1.004	0.0737182
				2021-10-15T	1.004	0.071299
				2021-10-16T	1.004	0.068665
				2021-10-17T	1.004	0.0682187
				2021-10-18T	1.004	0.0656988
				2021-10-19T	1.004	0.0619266
				2021-10-20T	1.004	0.0594968
				2021-10-21T	1.004	0.059451
				2021-10-22T	1.004	0.0608362
				2021-10-23T	1.004	0.0622167
				2021-10-24T	1.004	0.0618129
				2021-10-25T	1.004	0.062391
				2021-10-26T	1.004	0.0628883
				2021-10-27T	1.004	0.0640541
				2021-10-28T	1.004	0.0635875
				2021-10-29T	1.004	0.0634715
				2021-10-30T	1.004	0.0632135
				2021-10-31T	1.004	0.0664464
				2021-11-01T	1.004	0.0697083
				2021-11-02T	1.004	0.0737034
				2021-11-03T	1.004	0.07833
				2021-11-04T	1.004	0.0833163
				2021-11-05T	1.004	0.0858471
				2021-11-06T	1.004	0.0894906
				2021-11-07T	1.004	0.0888536
				2021-11-08T	1.004	0.0871424
				2021-11-09T	1.004	0.085462
				2021-11-10T	1.004	0.0803104
				2021-11-11T	1.004	0.075454
				2021-11-12T	1.004	0.0748987
				2021-11-13T	1.004	0.0735791
				2021-11-14T	1.004	0.0763816
				2021-11-15T	1.004	0.0776149
				2021-11-16T	1.004	0.0778737
				2021-11-17T	1.004	0.0808181
				2021-11-18T	1.004	0.0825487
				2021-11-19T	1.004	0.0802398
				2021-11-20T	1.004	0.0788128
				2021-11-21T	1.004	0.0730139
				2021-11-22T	1.004	0.0716663
				2021-11-23T	1.004	0.0714286
				2021-11-24T	1.004	0.0684295
				2021-11-25T	1.004	0.0656748
				2021-11-26T	1.004	0.0641975
				2021-11-27T	1.004	0.0614361
				2021-11-28T	1.004	0.0614125
				2021-11-29T	1.004	0.0571811
				2021-11-30T	1.004	0.0449549
				2021-12-01T	1.004	0.0548823
				2021-12-02T	1.004	0.0620246
				2021-12-03T	1.004	0.0661259
				2021-12-04T	1.004	0.0706161
				2021-12-05T	1.004	0.0744653
				2021-12-06T	1.004	0.0799907
				2021-12-07T	1.004	0.0912428
				2021-12-08T	1.004	0.0836496
				2021-12-09T	1.004	0.0790936
				2021-12-10T	1.004	0.0779172
				2021-12-11T	1.004	0.0767632
				2021-12-12T	1.004	0.0754014
				2021-12-13T	1.004	0.0733267
				2021-12-14T	1.004	0.0722555
				2021-12-15T	1.004	0.0726396
				2021-12-16T	1.004	0.0720083
				2021-12-17T	1.004	0.0699508
				2021-12-18T	1.004	0.0676604
				2021-12-19T	1.004	0.0660007
				2021-12-20T	1.004	0.0644244
				2021-12-21T	1.004	0.06258
				2021-12-22T	1.004	0.0629012
				2021-12-23T	1.004	0.0627391
				2021-12-24T	1.004	0.0639021
				2021-12-25T	1.004	0.0644978
				2021-12-26T	1.004	0.0646833
				2021-12-27T	1.004	0.0666323
				2021-12-28T	1.004	0.0647089
				2021-12-29T	1.004	0.0582611
				2021-12-30T	1.004	0.0539199
				2021-12-31T	1.004	0.0491046
				2022-01-01T	1.004	0.0453017
				2022-01-02T	1.004	0.0411499
				2022-01-03T	1.004	0.0354367
				2022-01-04T	1.004	0.0350954
				2022-01-05T	1.004	0.0392452
				2022-01-06T	1.004	0.0421217
				2022-01-07T	1.004	0.0454742
				2022-01-08T	1.004	0.051195
				2022-01-09T	1.004	0.0565342
				2022-01-10T	1.004	0.0606014
				2022-01-11T	1.004	0.0637168
				2022-01-12T	1.004	0.062095
				2022-01-13T	1.004	0.0595941
				2022-01-14T	1.004	0.056524
				2022-01-15T	1.004	0.048675
				2022-01-16T	1.004	0.0418669
				2022-01-17T	1.004	0.0406535
				2022-01-18T	1.004	0.0357237
				2022-01-19T	1.004	0.0344173
				2022-01-20T	1.004	0.0369837
				2022-01-21T	1.004	0.0397756
				2022-01-22T	1.004	0.045435
				2022-01-23T	1.004	0.0519371
				2022-01-24T	1.004	0.0518871
				2022-01-25T	1.004	0.0539725
				2022-01-26T	1.004	0.0557888
				2022-01-27T	1.004	0.0550008
				2022-01-28T	1.004	0.0540516
				2022-01-29T	1.004	0.0533512
				2022-01-30T	1.004	0.051685
				2022-01-31T	1.004	0.0526137
				2022-02-01T	1.004	0.0544893
				2022-02-02T	1.004	0.0577384
				2022-02-03T	1.004	0.0613414
				2022-02-04T	1.004	0.0673172
				2022-02-05T	1.004	0.0717035
				2022-02-06T	1.004	0.0754907
				2022-02-07T	1.004	0.077968
				2022-02-08T	1.004	0.0797829
				2022-02-09T	1.004	0.0792716
				2022-02-10T	1.004	0.078634
				2022-02-11T	1.004	0.0752944
				2022-02-12T	1.004	0.0736551
				2022-02-13T	1.004	0.0702225
				2022-02-14T	1.004	0.0622035
				2022-02-15T	1.004	0.0546707
				2022-02-16T	1.004	0.0469677
				2022-02-17T	1.004	0.0380254
				2022-02-18T	1.004	0.0272122
				2022-02-19T	1.004	0.01566
				2022-02-20T	1.004	0.0060323
				2022-02-21T	1.004	0.0089378
				2022-02-22T	1.004	0.0112383
				2022-02-23T	1.004	0.0151461
				2022-02-24T	1.004	0.0218714
				2022-02-25T	1.004	0.0323584
				2022-02-26T	1.004	0.0391183
				2022-02-27T	1.004	0.0453259
				2022-02-28T	1.004	0.0441026
				2022-03-01T	1.004	0.044303
				2022-03-02T	1.004	0.0442138
				2022-03-03T	1.004	0.0412146
				2022-03-04T	1.004	0.0351438
				2022-03-05T	1.004	0.0337628
				2022-03-06T	1.004	0.034315
				2022-03-07T	1.004	0.0380093
				2022-03-08T	1.004	0.0410418
				2022-03-09T	1.004	0.0436015
				2022-03-10T	1.004	0.0469319
				2022-03-11T	1.004	0.0521788
				2022-03-12T	1.004	0.0560551
				2022-03-13T	1.004	0.0576448
				2022-03-14T	1.004	0.0562058
				2022-03-15T	1.004	0.053159
				2022-03-16T	1.004	0.0505012
				2022-03-17T	1.004	0.0477648
				2022-03-18T	1.004	0.044284
				2022-03-19T	1.004	0.0398265
				2022-03-20T	1.004	0.0361337
				2022-03-21T	1.004	0.0343315
				2022-03-22T	1.004	0.0340331
				2022-03-23T	1.004	0.0343202
				2022-03-24T	1.004	0.0373958
				2022-03-25T	1.004	0.0397681
				2022-03-26T	1.004	0.0462555
				2022-03-27T	1.004	0.0526582
				2022-03-28T	1.004	0.0584515
				2022-03-29T	1.004	0.0623271
				2022-03-30T	1.004	0.0667007
				2019-07-11T	1.008	0.0858524
				2019-07-12T	1.008	0.085556
				2019-07-13T	1.008	0.0849118
				2019-07-14T	1.008	0.0834688
				2019-07-15T	1.008	0.0807618
				2019-07-16T	1.008	0.0791955
				2019-07-17T	1.008	0.0786186
				2019-07-18T	1.008	0.0785809
				2019-07-19T	1.008	0.0779247
				2019-07-20T	1.008	0.0777177
[truncated: 297,196+ more rows]

## Sheet: Figure 2a
Vs model					shallow sedimentary layer
distance [km]	depth [m]	vs [km/s]			distance [km]	depth [m]
8.2	0	0.35145			8.2	59.0575
8.192	0	0.351098			8.192	59.0925
8.184	0	0.350742			8.184	59.127
8.176	0	0.350376			8.176	59.1612
8.168	0	0.349996			8.168	59.1949
8.16	0	0.349594			8.16	59.2283
8.152	0	0.349163			8.152	59.2613
8.144	0	0.348696			8.144	59.2938
8.136	0	0.348185			8.136	59.326
8.128	0	0.347622			8.128	59.3577
8.12	0	0.347			8.12	59.389
8.112	0	0.346311			8.112	59.42
8.104	0	0.345547			8.104	59.4505
8.096	0	0.344701			8.096	59.4806
8.088	0	0.343766			8.088	59.5103
8.08	0	0.342737			8.08	59.5396
8.072	0	0.341609			8.072	59.5685
8.064	0	0.340378			8.064	59.5969
8.056	0	0.339041			8.056	59.625
8.048	0	0.337597			8.048	59.6526
8.04	0	0.336044			8.04	59.6798
8.032	0	0.334386			8.032	59.7067
8.024	0	0.332625			8.024	59.7331
8.016	0	0.330766			8.016	59.759
8.008	0	0.328814			8.008	59.7846
8	0	0.326779			8	59.8097
7.992	0	0.32467			7.992	59.8344
7.984	0	0.322498			7.984	59.8587
7.976	0	0.320277			7.976	59.8826
7.968	0	0.318021			7.968	59.906
7.96	0	0.315745			7.96	59.929
7.952	0	0.313467			7.952	59.9516
7.944	0	0.311204			7.944	59.9738
7.936	0	0.308975			7.936	59.9955
7.928	0	0.306798			7.928	60.0168
7.92	0	0.304694			7.92	60.0376
7.912	0	0.302681			7.912	60.058
7.904	0	0.300779			7.904	60.078
7.896	0	0.299005			7.896	60.0975
7.888	0	0.297376			7.888	60.1166
7.88	0	0.295911			7.88	60.1353
7.872	0	0.294623			7.872	60.1535
7.864	0	0.293526			7.864	60.1713
7.856	0	0.292631			7.856	60.1886
7.848	0	0.291948			7.848	60.2054
7.84	0	0.291484			7.84	60.2219
7.832	0	0.291245			7.832	60.2378
7.824	0	0.291233			7.824	60.2533
7.816	0	0.291448			7.816	60.2684
7.808	0	0.291888			7.808	60.283
7.8	0	0.29255			7.8	60.2971
7.792	0	0.293425			7.792	60.3108
7.784	0	0.294506			7.784	60.324
7.776	0	0.295781			7.776	60.3367
7.768	0	0.297237			7.768	60.349
7.76	0	0.29886			7.76	60.3607
7.752	0	0.300634			7.752	60.3721
7.744	0	0.302542			7.744	60.3829
7.736	0	0.304565			7.736	60.3933
7.728	0	0.306685			7.728	60.4032
7.72	0	0.308883			7.72	60.4126
7.712	0	0.31114			7.712	60.4215
7.704	0	0.313437			7.704	60.4299
7.696	0	0.315754			7.696	60.4379
7.688	0	0.318075			7.688	60.4454
7.68	0	0.320381			7.68	60.4523
7.672	0	0.322658			7.672	60.4588
7.664	0	0.32489			7.664	60.4648
7.656	0	0.327064			7.656	60.4703
7.648	0	0.329168			7.648	60.4752
7.64	0	0.331192			7.64	60.4797
7.632	0	0.333128			7.632	60.4837
7.624	0	0.334967			7.624	60.4871
7.616	0	0.336706			7.616	60.4901
7.608	0	0.338339			7.608	60.4925
7.6	0	0.339866			7.6	60.4944
7.592	0	0.341286			7.592	60.4958
7.584	0	0.342599			7.584	60.4967
7.576	0	0.343808			7.576	60.4971
7.568	0	0.344915			7.568	60.4969
7.56	0	0.345926			7.56	60.4962
7.552	0	0.346846			7.552	60.495
7.544	0	0.34768			7.544	60.4933
7.536	0	0.348435			7.536	60.491
7.528	0	0.349118			7.528	60.4882
7.52	0	0.349736			7.52	60.4848
7.512	0	0.350298			7.512	60.4809
7.504	0	0.350809			7.504	60.4765
7.496	0	0.351279			7.496	60.4715
7.488	0	0.351713			7.488	60.466
7.48	0	0.35212			7.48	60.4599
7.472	0	0.352504			7.472	60.4533
7.464	0	0.352873			7.464	60.4461
7.456	0	0.353231			7.456	60.4384
7.448	0	0.353585			7.448	60.4301
7.44	0	0.353937			7.44	60.4212
7.432	0	0.354291			7.432	60.4118
7.424	0	0.354651			7.424	60.4018
7.416	0	0.355019			7.416	60.3913
7.408	0	0.355397			7.408	60.3802
7.4	0	0.355786			7.4	60.3685
7.392	0	0.356186			7.392	60.3562
7.384	0	0.356597			7.384	60.3434
7.376	0	0.35702			7.376	60.33
7.368	0	0.357454			7.368	60.316
7.36	0	0.357897			7.36	60.3015
7.352	0	0.358348			7.352	60.2863
7.344	0	0.358805			7.344	60.2706
7.336	0	0.359267			7.336	60.2543
7.328	0	0.359731			7.328	60.2374
7.32	0	0.360196			7.32	60.2199
7.312	0	0.360659			7.312	60.2018
7.304	0	0.361118			7.304	60.1831
7.296	0	0.361571			7.296	60.1639
7.288	0	0.362016			7.288	60.144
7.28	0	0.362452			7.28	60.1235
7.272	0	0.362876			7.272	60.1025
7.264	0	0.363287			7.264	60.0808
7.256	0	0.363683			7.256	60.0586
7.248	0	0.364064			7.248	60.0357
7.24	0	0.364428			7.24	60.0122
7.232	0	0.364774			7.232	59.9882
7.224	0	0.365101			7.224	59.9635
7.216	0	0.36541			7.216	59.9382
7.208	0	0.365699			7.208	59.9123
7.2	0	0.365968			7.2	59.8858
7.192	0	0.366217			7.192	59.8587
7.184	0	0.366446			7.184	59.831
7.176	0	0.366654			7.176	59.8027
7.168	0	0.366843			7.168	59.7737
7.16	0	0.367012			7.16	59.7442
7.152	0	0.367162			7.152	59.714
7.144	0	0.367291			7.144	59.6832
7.136	0	0.367401			7.136	59.6518
7.128	0	0.367492			7.128	59.6198
7.12	0	0.367564			7.12	59.5871
7.112	0	0.367616			7.112	59.5539
7.104	0	0.367649			7.104	59.52
7.096	0	0.367662			7.096	59.4855
7.088	0	0.367656			7.088	59.4504
7.08	0	0.367629			7.08	59.4147
7.072	0	0.367583			7.072	59.3783
7.064	0	0.367515			7.064	59.3414
7.056	0	0.367426			7.056	59.3038
7.048	0	0.367315			7.048	59.2656
7.04	0	0.367182			7.04	59.2268
7.032	0	0.367025			7.032	59.1873
7.024	0	0.366844			7.024	59.1473
7.016	0	0.366638			7.016	59.1066
7.008	0	0.366406			7.008	59.0653
7	0	0.366148			7	59.0234
6.992	0	0.365863			6.992	58.9809
6.984	0	0.365549			6.984	58.9378
6.976	0	0.365208			6.976	58.894
6.968	0	0.364837			6.968	58.8497
6.96	0	0.364438			6.96	58.8047
6.952	0	0.364009			6.952	58.7591
6.944	0	0.363552			6.944	58.7129
6.936	0	0.363065			6.936	58.6661
6.928	0	0.362551			6.928	58.6187
6.92	0	0.36201			6.92	58.5707
6.912	0	0.361443			6.912	58.5221
6.904	0	0.360851			6.904	58.4729
6.896	0	0.360237			6.896	58.4231
6.888	0	0.359603			6.888	58.3726
6.88	0	0.358951			6.88	58.3216
6.872	0	0.358284			6.872	58.27
6.864	0	0.357605			6.864	58.2178
6.856	0	0.356917			6.856	58.165
6.848	0	0.356224			6.848	58.1116
6.84	0	0.35553			6.84	58.0576
6.832	0	0.354838			6.832	58.003
6.824	0	0.354153			6.824	57.9479
6.816	0	0.353477			6.816	57.8922
6.808	0	0.352816			6.808	57.8358
6.8	0	0.352173			6.8	57.779
6.792	0	0.351552			6.792	57.7215
6.784	0	0.350955			6.784	57.6634
6.776	0	0.350386			6.776	57.6048
6.768	0	0.349848			6.768	57.5457
6.76	0	0.349342			6.76	57.4859
6.752	0	0.34887			6.752	57.4256
6.744	0	0.348433			6.744	57.3648
6.736	0	0.348031			6.736	57.3034
6.728	0	0.347664			6.728	57.2414
6.72	0	0.347329			6.72	57.1789
6.712	0	0.347026			6.712	57.1159
6.704	0	0.346752			6.704	57.0523
6.696	0	0.346502			6.696	56.9882
6.688	0	0.346272			6.688	56.9235
6.68	0	0.346058			6.68	56.8583
6.672	0	0.345853			6.672	56.7926
6.664	0	0.345651			6.664	56.7264
6.656	0	0.345446			6.656	56.6596
6.648	0	0.345229			6.648	56.5923
6.64	0	0.344994			6.64	56.5246
6.632	0	0.344731			6.632	56.4563
6.624	0	0.344434			6.624	56.3875
6.616	0	0.344094			6.616	56.3182
6.608	0	0.343704			6.608	56.2484
6.6	0	0.343256			6.6	56.1781
6.592	0	0.342744			6.592	56.1074
6.584	0	0.34216			6.584	56.0362
6.576	0	0.341501			6.576	55.9645
6.568	0	0.340761			6.568	55.8923
6.56	0	0.339936			6.56	55.8196
6.552	0	0.339025			6.552	55.7465
6.544	0	0.338026			6.544	55.673
6.536	0	0.33694			6.536	55.599
6.528	0	0.335768			6.528	55.5245
6.52	0	0.334514			6.52	55.4496
6.512	0	0.333182			6.512	55.3743
6.504	0	0.331778			6.504	55.2985
6.496	0	0.330309			6.496	55.2223
6.488	0	0.328785			6.488	55.1457
6.48	0	0.327215			6.48	55.0687
6.472	0	0.325611			6.472	54.9912
6.464	0	0.323984			6.464	54.9134
6.456	0	0.322348			6.456	54.8351
6.448	0	0.320716			6.448	54.7565
6.44	0	0.319101			6.44	54.6775
6.432	0	0.31752			6.432	54.5981
6.424	0	0.315984			6.424	54.5183
6.416	0	0.314509			6.416	54.4382
6.408	0	0.313108			6.408	54.3577
6.4	0	0.311794			6.4	54.2768
6.392	0	0.310578			6.392	54.1956
6.384	0	0.30947			6.384	54.114
6.376	0	0.308481			6.376	54.0321
6.368	0	0.307617			6.368	53.9498
6.36	0	0.306884			6.36	53.8673
6.352	0	0.306287			6.352	53.7844
6.344	0	0.305826			6.344	53.7012
6.336	0	0.305502			6.336	53.6176
6.328	0	0.305312			6.328	53.5338
6.32	0	0.305252			6.32	53.4497
6.312	0	0.305316			6.312	53.3653
6.304	0	0.305494			6.304	53.2806
6.296	0	0.305777			6.296	53.1956
6.288	0	0.306151			6.288	53.1103
6.28	0	0.306604			6.28	53.0248
6.272	0	0.307121			6.272	52.939
6.264	0	0.307685			6.264	52.853
6.256	0	0.308278			6.256	52.7667
6.248	0	0.308884			6.248	52.6802
6.24	0	0.309485			6.24	52.5935
6.232	0	0.310063			6.232	52.5065
6.224	0	0.3106			6.224	52.4193
6.216	0	0.311079			6.216	52.3319
6.208	0	0.311486			6.208	52.2442
6.2	0	0.311804			6.2	52.1564
6.192	0	0.312022			6.192	52.0684
6.184	0	0.312128			6.184	51.9802
6.176	0	0.312113			6.176	51.8918
6.168	0	0.311969			6.168	51.8032
6.16	0	0.311692			6.16	51.7145
6.152	0	0.31128			6.152	51.6256
6.144	0	0.310733			6.144	51.5365
6.136	0	0.310053			6.136	51.4473
6.128	0	0.309247			6.128	51.358
6.12	0	0.308321			6.12	51.2685
6.112	0	0.307287			6.112	51.1789
6.104	0	0.306155			6.104	51.0892
6.096	0	0.304942			6.096	50.9993
6.088	0	0.303662			6.088	50.9094
6.08	0	0.302335			6.08	50.8193
6.072	0	0.30098			6.072	50.7291
6.064	0	0.299616			6.064	50.6389
6.056	0	0.298264			6.056	50.5486
6.048	0	0.296947			6.048	50.4581
6.04	0	0.295685			6.04	50.3677
6.032	0	0.2945			6.032	50.2771
6.024	0	0.293412			6.024	50.1865
6.016	0	0.29244			6.016	50.0958
6.008	0	0.291604			6.008	50.0051
6	0	0.290918			6	49.9144
5.992	0	0.2904			5.992	49.8236
5.984	0	0.29006			5.984	49.7328
5.976	0	0.289911			5.976	49.642
5.968	0	0.289961			5.968	49.5511
5.96	0	0.290214			5.96	49.4603
5.952	0	0.290676			5.952	49.3694
5.944	0	0.291347			5.944	49.2785
5.936	0	0.292225			5.936	49.1877
5.928	0	0.293306			5.928	49.0969
5.92	0	0.294584			5.92	49.0061
5.912	0	0.29605			5.912	48.9153
5.904	0	0.297694			5.904	48.8245
5.896	0	0.299503			5.896	48.7338
5.888	0	0.301464			5.888	48.6431
5.88	0	0.30356			5.88	48.5525
5.872	0	0.305777			5.872	48.4619
5.864	0	0.308095			5.864	48.3714
5.856	0	0.310498			5.856	48.281
5.848	0	0.312968			5.848	48.1906
5.84	0	0.315486			5.84	48.1003
5.832	0	0.318034			5.832	48.0101
5.824	0	0.320596			5.824	47.92
5.816	0	0.323154			5.816	47.83
5.808	0	0.325692			5.808	47.74
5.8	0	0.328197			5.8	47.6502
5.792	0	0.330653			5.792	47.5605
5.784	0	0.333049			5.784	47.4709
5.776	0	0.335373			5.776	47.3814
5.768	0	0.337616			5.768	47.292
5.76	0	0.33977			5.76	47.2028
5.752	0	0.341827			5.752	47.1137
5.744	0	0.343783			5.744	47.0247
5.736	0	0.345634			5.736	46.9359
5.728	0	0.347376			5.728	46.8472
5.72	0	0.349008			5.72	46.7586
5.712	0	0.350531			5.712	46.6702
5.704	0	0.351944			5.704	46.582
5.696	0	0.35325			5.696	46.494
5.688	0	0.35445			5.688	46.4061
5.68	0	0.355548			5.68	46.3183
5.672	0	0.356548			5.672	46.2308
5.664	0	0.357452			5.664	46.1434
5.656	0	0.358267			5.656	46.0562
5.648	0	0.358995			5.648	45.9692
5.64	0	0.359643			5.64	45.8824
5.632	0	0.360214			5.632	45.7958
5.624	0	0.360712			5.624	45.7093
5.616	0	0.361143			5.616	45.6231
5.608	0	0.361509			5.608	45.5371
5.6	0	0.361816			5.6	45.4513
5.592	0	0.362066			5.592	45.3657
5.584	0	0.362261			5.584	45.2803
5.576	0	0.362406			5.576	45.1951
5.568	0	0.362501			5.568	45.1101
5.56	0	0.362549			5.56	45.0254
5.552	0	0.362551			5.552	44.9409
5.544	0	0.362507			5.544	44.8566
5.536	0	0.362419			5.536	44.7725
5.528	0	0.362287			5.528	44.6887
5.52	0	0.362111			5.52	44.6051
5.512	0	0.36189			5.512	44.5218
5.504	0	0.361624			5.504	44.4386
5.496	0	0.361313			5.496	44.3558
5.488	0	0.360956			5.488	44.2731
5.48	0	0.360553			5.48	44.1907
5.472	0	0.360104			5.472	44.1086
5.464	0	0.359608			5.464	44.0267
5.456	0	0.359065			5.456	43.945
5.448	0	0.358476			5.448	43.8636
5.44	0	0.357841			5.44	43.7825
5.432	0	0.357162			5.432	43.7016
5.424	0	0.35644			5.424	43.621
5.416	0	0.355677			5.416	43.5406
5.408	0	0.354876			5.408	43.4605
5.4	0	0.35404			5.4	43.3806
5.392	0	0.353173			5.392	43.301
5.384	0	0.352278			5.384	43.2217
5.376	0	0.351362			5.376	43.1426
5.368	0	0.350429			5.368	43.0638
5.36	0	0.349486			5.36	42.9852
5.352	0	0.348538			5.352	42.9069
5.344	0	0.347593			5.344	42.8289
5.336	0	0.346657			5.336	42.7511
5.328	0	0.345738			5.328	42.6736
5.32	0	0.344844			5.32	42.5964
5.312	0	0.343982			5.312	42.5194
5.304	0	0.34316			5.304	42.4427
5.296	0	0.342385			5.296	42.3663
5.288	0	0.341666			5.288	42.2901
5.28	0	0.341008			5.28	42.2142
5.272	0	0.340419			5.272	42.1385
5.264	0	0.339904			5.264	42.0631
5.256	0	0.33947			5.256	41.988
5.248	0	0.339122			5.248	41.9131
5.24	0	0.338862			5.24	41.8385
5.232	0	0.338696			5.232	41.7641
5.224	0	0.338625			5.224	41.69
5.216	0	0.338652			5.216	41.6162
5.208	0	0.338776			5.208	41.5426
5.2	0	0.338999			5.2	41.4693
5.192	0	0.339318			5.192	41.3962
5.184	0	0.339733			5.184	41.3234
5.176	0	0.34024			5.176	41.2509
5.168	0	0.340836			5.168	41.1786
5.16	0	0.341517			5.16	41.1065
5.152	0	0.342278			5.152	41.0347
5.144	0	0.343114			5.144	40.9631
5.136	0	0.344018			5.136	40.8918
5.128	0	0.344984			5.128	40.8207
5.12	0	0.346006			5.12	40.7499
5.112	0	0.347077			5.112	40.6792
5.104	0	0.348189			5.104	40.6089
5.096	0	0.349336			5.096	40.5387
5.088	0	0.350509			5.088	40.4688
5.08	0	0.351703			5.08	40.3992
5.072	0	0.35291			5.072	40.3297
5.064	0	0.354124			5.064	40.2605
5.056	0	0.355338			5.056	40.1915
5.048	0	0.356545			5.048	40.1227
5.04	0	0.357741			5.04	40.0541
5.032	0	0.358918			5.032	39.9858
5.024	0	0.360074			5.024	39.9176
5.016	0	0.361202			5.016	39.8497
5.008	0	0.362299			5.008	39.782
5	0	0.363361			5	39.7144
4.992	0	0.364383			4.992	39.6471
4.984	0	0.365363			4.984	39.58
4.976	0	0.366298			4.976	39.513
4.968	0	0.367186			4.968	39.4463
4.96	0	0.368023			4.96	39.3797
4.952	0	0.368809			4.952	39.3134
4.944	0	0.36954			4.944	39.2472
4.936	0	0.370217			4.936	39.1811
4.928	0	0.370836			4.928	39.1153
4.92	0	0.371398			4.92	39.0496
4.912	0	0.3719			4.912	38.9841
4.904	0	0.372341			4.904	38.9188
4.896	0	0.372721			4.896	38.8536
4.888	0	0.373039			4.888	38.7885
4.88	0	0.373294			4.88	38.7237
4.872	0	0.373484			4.872	38.6589
4.864	0	0.37361			4.864	38.5943
4.856	0	0.373669			4.856	38.5299
4.848	0	0.373662			4.848	38.4656
4.84	0	0.373588			4.84	38.4014
4.832	0	0.373445			4.832	38.3373
4.824	0	0.373234			4.824	38.2734
4.816	0	0.372953			4.816	38.2096
4.808	0	0.372602			4.808	38.1459
4.8	0	0.372179			4.8	38.0823
4.792	0	0.371685			4.792	38.0188
4.784	0	0.371119			4.784	37.9555
4.776	0	0.370481			4.776	37.8922
4.768	0	0.36977			4.768	37.829
4.76	0	0.368986			4.76	37.7659
4.752	0	0.36813			4.752	37.7029
4.744	0	0.367202			4.744	37.64
4.736	0	0.366203			4.736	37.5771
4.728	0	0.365133			4.728	37.5144
4.72	0	0.363994			4.72	37.4517
4.712	0	0.362789			4.712	37.389
4.704	0	0.361519			4.704	37.3264
4.696	0	0.360187			4.696	37.2639
4.688	0	0.358797			4.688	37.2014
4.68	0	0.357353			4.68	37.139
4.672	0	0.35586			4.672	37.0766
4.664	0	0.354322			4.664	37.0143
4.656	0	0.352747			4.656	36.9519
4.648	0	0.35114			4.648	36.8896
4.64	0	0.34951			4.64	36.8274
4.632	0	0.347864			4.632	36.7651
4.624	0	0.346211			4.624	36.7029
4.616	0	0.344561			4.616	36.6406
4.608	0	0.342924			4.608	36.5784
4.6	0	0.34131			4.6	36.5162
4.592	0	0.339731			4.592	36.4539
4.584	0	0.338197			4.584	36.3917
4.576	0	0.336722			4.576	36.3294
4.568	0	0.335316			4.568	36.2671
4.56	0	0.333992			4.56	36.2048
4.552	0	0.332762			4.552	36.1425
4.544	0	0.331637			4.544	36.0801
4.536	0	0.33063			4.536	36.0177
4.528	0	0.329751			4.528	35.9553
4.52	0	0.329012			4.52	35.8928
4.512	0	0.328422			4.512	35.8302
4.504	0	0.327992			4.504	35.7676
4.496	0	0.327729			4.496	35.7049
4.488	0	0.327642			4.488	35.6422
4.48	0	0.327737			4.48	35.5794
4.472	0	0.328022			4.472	35.5165
4.464	0	0.3285			4.464	35.4536
4.456	0	0.329176			4.456	35.3905
4.448	0	0.330052			4.448	35.3274
4.44	0	0.331131			4.44	35.2641
4.432	0	0.332413			4.432	35.2008
4.424	0	0.333899			4.424	35.1374
4.416	0	0.335586			4.416	35.0738
4.408	0	0.337472			4.408	35.0102
4.4	0	0.339555			4.4	34.9464
4.392	0	0.34183			4.392	34.8825
4.384	0	0.344292			4.384	34.8185
4.376	0	0.346935			4.376	34.7544
4.368	0	0.349753			4.368	34.6901
4.36	0	0.352738			4.36	34.6257
4.352	0	0.355881			4.352	34.5612
4.344	0	0.359174			4.344	34.4965
4.336	0	0.362606			4.336	34.4316
4.328	0	0.366166			4.328	34.3666
4.32	0	0.369844			4.32	34.3014
4.312	0	0.373626			4.312	34.2361
4.304	0	0.3775			4.304	34.1706
4.296	0	0.381451			4.296	34.105
4.288	0	0.385464			4.288	34.0391
4.28	0	0.389525			4.28	33.9731
4.272	0	0.393616			4.272	33.9069
4.264	0	0.397721			4.264	33.8405
4.256	0	0.401821			4.256	33.774
4.248	0	0.405898			4.248	33.7072
4.24	0	0.409934			4.24	33.6402
4.232	0	0.413908			4.232	33.5731
4.224	0	0.417801			4.224	33.5057
4.216	0	0.421593			4.216	33.4381
4.208	0	0.425265			4.208	33.3703
4.2	0	0.428797			4.2	33.3023
4.192	0	0.432169			4.192	33.2341
4.184	0	0.435364			4.184	33.1657
4.176	0	0.438364			4.176	33.097
4.168	0	0.441153			4.168	33.0281
4.16	0	0.443715			4.16	32.959
4.152	0	0.446037			4.152	32.8896
4.144	0	0.448109			4.144	32.82
4.136	0	0.449919			4.136	32.7502
4.128	0	0.451462			4.128	32.6801
4.12	0	0.452732			4.12	32.6098
4.112	0	0.453728			4.112	32.5392
4.104	0	0.454448			4.104	32.4684
4.096	0	0.454897			4.096	32.3973
4.088	0	0.45508			4.088	32.326
4.08	0	0.455006			4.08	32.2544
4.072	0	0.454685			4.072	32.1825
4.064	0	0.45413			4.064	32.1104
4.056	0	0.453358			4.056	32.0381
4.048	0	0.452385			4.048	31.9654
4.04	0	0.451232			4.04	31.8925
4.032	0	0.449921			4.032	31.8193
4.024	0	0.448473			4.024	31.7459
4.016	0	0.446912			4.016	31.6721
4.008	0	0.445262			4.008	31.5981
4	0	0.443549			4	31.5238
3.992	0	0.441796			3.992	31.4493
3.984	0	0.440027			3.984	31.3744
3.976	0	0.438267			3.976	31.2993
3.968	0	0.436536			3.968	31.2239
3.96	0	0.434857			3.96	31.1482
3.952	0	0.433248			3.952	31.0722
3.944	0	0.431727			3.944	30.9959
3.936	0	0.430308			3.936	30.9193
3.928	0	0.429006			3.928	30.8425
3.92	0	0.427829			3.92	30.7653
3.912	0	0.426786			3.912	30.6879
3.904	0	0.425881			3.904	30.6102
3.896	0	0.425118			3.896	30.5322
3.888	0	0.424496			3.888	30.4539
3.88	0	0.424013			3.88	30.3753
3.872	0	0.423663			3.872	30.2964
3.864	0	0.423438			3.864	30.2172
3.856	0	0.42333			3.856	30.1377
3.848	0	0.423327			3.848	30.0579
3.84	0	0.423416			3.84	29.9779
3.832	0	0.423582			3.832	29.8975
3.824	0	0.42381			3.824	29.8169
3.816	0	0.424083			3.816	29.7359
3.808	0	0.424386			3.808	29.6547
3.8	0	0.424701			3.8	29.5732
3.792	0	0.425012			3.792	29.4914
3.784	0	0.425302			3.784	29.4093
3.776	0	0.425555			3.776	29.3269
3.768	0	0.425758			3.768	29.2442
3.76	0	0.425896			3.76	29.1613
3.752	0	0.425958			3.752	29.078
3.744	0	0.425933			3.744	28.9945
3.736	0	0.425813			3.736	28.9107
3.728	0	0.425592			3.728	28.8266
3.72	0	0.425264			3.72	28.7423
3.712	0	0.424827			3.712	28.6577
3.704	0	0.424279			3.704	28.5728
3.696	0	0.423623			3.696	28.4876
3.688	0	0.422861			3.688	28.4021
3.68	0	0.421997			3.68	28.3164
3.672	0	0.42104			3.672	28.2305
3.664	0	0.419996			3.664	28.1442
3.656	0	0.418874			3.656	28.0577
3.648	0	0.417687			3.648	27.971
3.64	0	0.416444			3.64	27.884
3.632	0	0.415158			3.632	27.7968
3.624	0	0.413841			3.624	27.7093
3.616	0	0.412507			3.616	27.6215
3.608	0	0.411167			3.608	27.5336
3.6	0	0.409836			3.6	27.4454
3.592	0	0.408524			3.592	27.3569
3.584	0	0.407243			3.584	27.2682
3.576	0	0.406004			3.576	27.1794
3.568	0	0.404817			3.568	27.0902
3.56	0	0.40369			3.56	27.0009
3.552	0	0.402631			3.552	26.9114
3.544	0	0.401646			3.544	26.8216
3.536	0	0.40074			3.536	26.7317
3.528	0	0.399915			3.528	26.6415
3.52	0	0.399175			3.52	26.5512
3.512	0	0.398519			3.512	26.4606
3.504	0	0.397946			3.504	26.3699
3.496	0	0.397456			3.496	26.279
3.488	0	0.397043			3.488	26.188
3.48	0	0.396705			3.48	26.0967
3.472	0	0.396435			3.472	26.0053
3.464	0	0.396228			3.464	25.9138
3.456	0	0.396076			3.456	25.8221
3.448	0	0.395973			3.448	25.7302
3.44	0	0.395911			3.44	25.6382
3.432	0	0.395881			3.432	25.5461
3.424	0	0.395876			3.424	25.4539
3.416	0	0.395889			3.416	25.3615
3.408	0	0.395911			3.408	25.269
3.4	0	0.395935			3.4	25.1764
3.392	0	0.395956			3.392	25.0837
3.384	0	0.395968			3.384	24.9909
3.376	0	0.395965			3.376	24.8981
3.368	0	0.395943			3.368	24.8051
3.36	0	0.395899			3.36	24.7121
3.352	0	0.395832			3.352	24.619
3.344	0	0.395739			3.344	24.5258
3.336	0	0.395622			3.336	24.4326
3.328	0	0.39548			3.328	24.3394
3.32	0	0.395317			3.32	24.2461
3.312	0	0.395134			3.312	24.1528
3.304	0	0.394935			3.304	24.0594
3.296	0	0.394726			3.296	23.9661
3.288	0	0.394512			3.288	23.8728
3.28	0	0.394297			3.28	23.7794
3.272	0	0.394089			3.272	23.6861
3.264	0	0.393894			3.264	23.5928
3.256	0	0.393718			3.256	23.4995
3.248	0	0.393569			3.248	23.4062
3.24	0	0.393453			3.24	23.313
3.232	0	0.393377			3.232	23.2199
3.224	0	0.393346			3.224	23.1268
3.216	0	0.393365			3.216	23.0338
3.208	0	0.393439			3.208	22.9409
3.2	0	0.393573			3.2	22.8481
3.192	0	0.393768			3.192	22.7553
3.184	0	0.394028			3.184	22.6627
3.176	0	0.394352			3.176	22.5702
3.168	0	0.394741			3.168	22.4779
3.16	0	0.395193			3.16	22.3856
3.152	0	0.395705			3.152	22.2936
3.144	0	0.396274			3.144	22.2017
3.136	0	0.396896			3.136	22.1099
3.128	0	0.397563			3.128	22.0183
3.12	0	0.398269			3.12	21.927
3.112	0	0.399007			3.112	21.8358
3.104	0	0.399767			3.104	21.7448
3.096	0	0.40054			3.096	21.6541
3.088	0	0.401316			3.088	21.5636
3.08	0	0.402085			3.08	21.4733
3.072	0	0.402836			3.072	21.3832
3.064	0	0.403558			3.064	21.2935
3.056	0	0.40424			3.056	21.204
3.048	0	0.404872			3.048	21.1148
3.04	0	0.405443			3.04	21.0259
3.032	0	0.405944			3.032	20.9373
3.024	0	0.406365			3.024	20.849
3.016	0	0.406699			3.016	20.761
3.008	0	0.406937			3.008	20.6734
3	0	0.407073			3	20.5861
2.992	0	0.407102			2.992	20.4992
2.984	0	0.40702			2.984	20.4127
2.976	0	0.406823			2.976	20.3265
2.968	0	0.40651			2.968	20.2407
2.96	0	0.406079			2.96	20.1554
2.952	0	0.405532			2.952	20.0704
2.944	0	0.40487			2.944	19.9859
2.936	0	0.404096			2.936	19.9018
2.928	0	0.403214			2.928	19.8182
2.92	0	0.402228			2.92	19.735
2.912	0	0.401145			2.912	19.6524
2.904	0	0.399971			2.904	19.5701
2.896	0	0.398714			2.896	19.4884
2.888	0	0.39738			2.888	19.4072
2.88	0	0.395978			2.88	19.3266
2.872	0	0.394518			2.872	19.2464
2.864	0	0.393006			2.864	19.1668
2.856	0	0.391454			2.856	19.0877
2.848	0	0.389868			2.848	19.0092
2.84	0	0.388258			2.84	18.9313
2.832	0	0.386633			2.832	18.854
2.824	0	0.385001			2.824	18.7773
2.816	0	0.38337			2.816	18.7012
2.808	0	0.381747			2.808	18.6257
2.8	0	0.38014			2.8	18.5508
2.792	0	0.378556			2.792	18.4766
2.784	0	0.377			2.784	18.4031
2.776	0	0.375479			2.776	18.3302
2.768	0	0.373998			2.768	18.258
2.76	0	0.372561			2.76	18.1864
2.752	0	0.371173			2.752	18.1156
2.744	0	0.369838			2.744	18.0455
2.736	0	0.368559			2.736	17.9761
2.728	0	0.367339			2.728	17.9075
2.72	0	0.366179			2.72	17.8396
2.712	0	0.365083			2.712	17.7725
2.704	0	0.364052			2.704	17.7061
2.696	0	0.363086			2.696	17.6405
2.688	0	0.362188			2.688	17.5757
2.68	0	0.361356			2.68	17.5117
2.672	0	0.360592			2.672	17.4485
2.664	0	0.359894			2.664	17.3861
2.656	0	0.359262			2.656	17.3246
2.648	0	0.358695			2.648	17.2639
2.64	0	0.358193			2.64	17.2041
2.632	0	0.357752			2.632	17.1451
2.624	0	0.357371			2.624	17.087
2.616	0	0.357047			2.616	17.0298
2.608	0	0.356778			2.608	16.9734
2.6	0	0.356561			2.6	16.918
2.592	0	0.356393			2.592	16.8635
2.584	0	0.356269			2.584	16.8099
2.576	0	0.356186			2.576	16.7572
2.568	0	0.35614			2.568	16.7055
2.56	0	0.356126			2.56	16.6548
2.552	0	0.356141			2.552	16.6049
2.544	0	0.356179			2.544	16.5561
2.536	0	0.356235			2.536	16.5082
2.528	0	0.356306			2.528	16.4614
2.52	0	0.356386			2.52	16.4155
2.512	0	0.356471			2.512	16.3706
2.504	0	0.356557			2.504	16.3267
2.496	0	0.356638			2.496	16.2839
2.488	0	0.356711			2.488	16.2421
2.48	0	0.356773			2.48	16.2013
2.472	0	0.356819			2.472	16.1615
2.464	0	0.356848			2.464	16.1228
2.456	0	0.356855			2.456	16.0852
2.448	0	0.35684			2.448	16.0486
2.44	0	0.3568			2.44	16.0131
2.432	0	0.356735			2.432	15.9787
2.424	0	0.356643			2.424	15.9454
2.416	0	0.356526			2.416	15.9131
2.408	0	0.356383			2.408	15.882
2.4	0	0.356216			2.4	15.852
2.392	0	0.356026			2.392	15.823
2.384	0	0.355816			2.384	15.7952
2.376	0	0.355588			2.376	15.7685
2.368	0	0.355346			2.368	15.743
2.36	0	0.355094			2.36	15.7185
2.352	0	0.354834			2.352	15.6952
2.344	0	0.354573			2.344	15.6731
2.336	0	0.354314			2.336	15.652
2.328	0	0.354062			2.328	15.6322
2.32	0	0.353822			2.32	15.6135
2.312	0	0.353599			2.312	15.5959
2.304	0	0.353399			2.304	15.5795
2.296	0	0.353226			2.296	15.5643
2.288	0	0.353086			2.288	15.5502
2.28	0	0.352983			2.28	15.5373
2.272	0	0.352921			2.272	15.5256
2.264	0	0.352906			2.264	15.5151
2.256	0	0.352941			2.256	15.5057
2.248	0	0.35303			2.248	15.4975
2.24	0	0.353176			2.24	15.4905
2.232	0	0.353382			2.232	15.4847
2.224	0	0.353651			2.224	15.4801
2.216	0	0.353985			2.216	15.4766
2.208	0	0.354385			2.208	15.4744
2.2	0	0.354853			2.2	15.4733
2.192	0	0.35539			2.192	15.4734
2.184	0	0.355996			2.184	15.4747
2.176	0	0.356672			2.176	15.4772
2.168	0	0.357415			2.168	15.4808
2.16	0	0.358227			2.16	15.4857
2.152	0	0.359105			2.152	15.4917
2.144	0	0.360049			2.144	15.4989
2.136	0	0.361055			2.136	15.5073
2.128	0	0.362123			2.128	15.5169
2.12	0	0.363249			2.12	15.5276
2.112	0	0.364431			2.112	15.5396
2.104	0	0.365665			2.104	15.5527
2.096	0	0.366947			2.096	15.5669
2.088	0	0.368274			2.088	15.5823
2.08	0	0.369642			2.08	15.5989
2.072	0	0.371046			2.072	15.6167
2.064	0	0.372481			2.064	15.6355
2.056	0	0.373943			2.056	15.6556
2.048	0	0.375424			2.048	15.6768
2.04	0	0.376921			2.04	15.6991
2.032	0	0.378426			2.032	15.7225
2.024	0	0.379933			2.024	15.7471
2.016	0	0.381435			2.016	15.7728
2.008	0	0.382927			2.008	15.7997
2	0	0.3844			2	15.8276
1.992	0	0.385846			1.992	15.8566
1.984	0	0.38726			1.984	15.8867
1.976	0	0.388634			1.976	15.918
1.968	0	0.38996			1.968	15.9502
1.96	0	0.39123			1.96	15.9836
1.952	0	0.392439			1.952	16.0181
1.944	0	0.393578			1.944	16.0535
1.936	0	0.394643			1.936	16.0901
1.928	0	0.395626			1.928	16.1277
1.92	0	0.396523			1.92	16.1663
1.912	0	0.397328			1.912	16.2059
1.904	0	0.398038			1.904	16.2465
1.896	0	0.398649			1.896	16.2881
1.888	0	0.399159			1.888	16.3308
1.88	0	0.399566			1.88	16.3744
1.872	0	0.399869			1.872	16.4189
1.864	0	0.40007			1.864	16.4645
1.856	0	0.400168			1.856	16.5109
1.848	0	0.400166			1.848	16.5583
1.84	0	0.400068			1.84	16.6067
1.832	0	0.399878			1.832	16.6559
1.824	0	0.399601			1.824	16.706
1.816	0	0.399242			1.816	16.757
1.808	0	0.398808			1.808	16.8089
1.8	0	0.398307			1.8	16.8617
1.792	0	0.397746			1.792	16.9152
1.784	0	0.397133			1.784	16.9697
1.776	0	0.396478			1.776	17.0249
1.768	0	0.395788			1.768	17.0809
1.76	0	0.395074			1.76	17.1377
1.752	0	0.394342			1.752	17.1953
1.744	0	0.393603			1.744	17.2537
1.736	0	0.392865			1.736	17.3127
1.728	0	0.392135			1.728	17.3725
1.72	0	0.391422			1.72	17.4331
1.712	0	0.390731			1.712	17.4943
1.704	0	0.39007			1.704	17.5562
1.696	0	0.389443			1.696	17.6187
1.688	0	0.388855			1.688	17.6819
1.68	0	0.388311			1.68	17.7457
1.672	0	0.387812			1.672	17.8101
1.664	0	0.387361			1.664	17.8751
1.656	0	0.386959			1.656	17.9407
1.648	0	0.386607			1.648	18.0069
1.64	0	0.386302			1.64	18.0735
1.632	0	0.386045			1.632	18.1407
1.624	0	0.385833			1.624	18.2084
1.616	0	0.385662			1.616	18.2766
1.608	0	0.38553			1.608	18.3453
1.6	0	0.385432			1.6	18.4143
1.592	0	0.385364			1.592	18.4838
1.584	0	0.38532			1.584	18.5538
1.576	0	0.385296			1.576	18.6241
1.568	0	0.385287			1.568	18.6947
1.56	0	0.385286			1.56	18.7657
1.552	0	0.385289			1.552	18.8371
1.544	0	0.385291			1.544	18.9087
1.536	0	0.385286			1.536	18.9806
1.528	0	0.38527			1.528	19.0528
1.52	0	0.385239			1.52	19.1252
1.512	0	0.385188			1.512	19.1978
1.504	0	0.385115			1.504	19.2707
1.496	0	0.385016			1.496	19.3437
1.488	0	0.38489			1.488	19.4169
1.48	0	0.384733			1.48	19.4902
1.472	0	0.384546			1.472	19.5636
1.464	0	0.384328			1.464	19.6371
1.456	0	0.384079			1.456	19.7107
1.448	0	0.383799			1.448	19.7844
1.44	0	0.383489			1.44	19.858
1.432	0	0.383151			1.432	19.9317
1.424	0	0.382788			1.424	20.0054
1.416	0	0.382401			1.416	20.079
1.408	0	0.381993			1.408	20.1525
1.4	0	0.381567			1.4	20.226
1.392	0	0.381128			1.392	20.2993
1.384	0	0.380676			1.384	20.3725
1.376	0	0.380218			1.376	20.4456
1.368	0	0.379755			1.368	20.5185
1.36	0	0.379291			1.36	20.5912
1.352	0	0.378831			1.352	20.6636
1.344	0	0.378376			1.344	20.7359
1.336	0	0.37793			1.336	20.8078
1.328	0	0.377495			1.328	20.8795
1.32	0	0.377076			1.32	20.9508
1.312	0	0.376672			1.312	21.0218
1.304	0	0.376287			1.304	21.0925
1.296	0	0.375922			1.296	21.1628
1.288	0	0.375578			1.288	21.2326
1.28	0	0.375257			1.28	21.3021
1.272	0	0.374958			1.272	21.3711
1.264	0	0.374683			1.264	21.4396
1.256	0	0.374431			1.256	21.5076
1.248	0	0.374201			1.248	21.5751
1.24	0	0.373994			1.24	21.642
1.232	0	0.373809			1.232	21.7084
1.224	0	0.373644			1.224	21.7742
1.216	0	0.373498			1.216	21.8394
1.208	0	0.373371			1.208	21.9039
1.2	0	0.373261			1.2	21.9678
1.192	0	0.373167			1.192	22.031
1.184	0	0.373087			1.184	22.0935
1.176	0	0.37302			1.176	22.1553
1.168	0	0.372966			1.168	22.2163
1.16	0	0.372921			1.16	22.2766
1.152	0	0.372887			1.152	22.3361
1.144	0	0.372861			1.144	22.3948
1.136	0	0.372843			1.136	22.4526
1.128	0	0.372833			1.128	22.5096
1.12	0	0.37283			1.12	22.5657
1.112	0	0.372834			1.112	22.6209
1.104	0	0.372846			1.104	22.6752
1.096	0	0.372864			1.096	22.7285
1.088	0	0.372891			1.088	22.7809
1.08	0	0.372927			1.08	22.8323
1.072	0	0.372972			1.072	22.8827
1.064	0	0.373027			1.064	22.932
1.056	0	0.373094			1.056	22.9804
1.048	0	0.373175			1.048	23.0276
1.04	0	0.373269			1.04	23.0738
1.032	0	0.373379			1.032	23.1189
1.024	0	0.373505			1.024	23.1628
1.016	0	0.37365			1.016	23.2056
1.008	0	0.373815			1.008	23.2472
1	0	0.374			1	23.2877
0.992	0	0.374207			0.992	23.327
0.984	0	0.374436			0.984	23.365
0.976	0	0.374688			0.976	23.4018
0.968	0	0.374963			0.968	23.4373
0.96	0	0.375262			0.96	23.4716
0.952	0	0.375584			0.952	23.5046
0.944	0	0.375928			0.944	23.5363
0.936	0	0.376294			0.936	23.5666
0.928	0	0.37668			0.928	23.5956
0.92	0	0.377084			0.92	23.6233
0.912	0	0.377505			0.912	23.6496
0.904	0	0.377939			0.904	23.6744
0.896	0	0.378384			0.896	23.6979
0.888	0	0.378837			0.888	23.72
0.88	0	0.379294			0.88	23.7406
0.872	0	0.379751			0.872	23.7598
0.864	0	0.380205			0.864	23.7775
0.856	0	0.38065			0.856	23.7937
0.848	0	0.381083			0.848	23.8084
0.84	0	0.381498			0.84	23.8216
0.832	0	0.381891			0.832	23.8333
0.824	0	0.382258			0.824	23.8435
0.816	0	0.382593			0.816	23.8521
0.808	0	0.382892			0.808	23.8591
0.8	0	0.38315			0.8	23.8646
0.792	0	0.383363			0.792	23.8685
0.784	0	0.383526			0.784	23.8708
0.776	0	0.383637			0.776	23.8715
0.768	0	0.383691			0.768	23.8705
0.76	0	0.383685			0.76	23.868
0.752	0	0.383616			0.752	23.8638
0.744	0	0.383481			0.744	23.8579
0.736	0	0.383279			0.736	23.8504
0.728	0	0.383008			0.728	23.8412
0.72	0	0.382667			0.72	23.8304
0.712	0	0.382254			0.712	23.8178
0.704	0	0.38177			0.704	23.8036
0.696	0	0.381214			0.696	23.7877
0.688	0	0.380586			0.688	23.7701
0.68	0	0.379889			0.68	23.7507
0.672	0	0.379122			0.672	23.7296
0.664	0	0.378287			0.664	23.7068
0.656	0	0.377386			0.656	23.6823
0.648	0	0.376422			0.648	23.6561
0.64	0	0.375396			0.64	23.628
0.632	0	0.374312			0.632	23.5983
0.624	0	0.373173			0.624	23.5668
0.616	0	0.371981			0.616	23.5335
0.608	0	0.370742			0.608	23.4985
0.6	0	0.369458			0.6	23.4617
0.592	0	0.368134			0.592	23.4232
0.584	0	0.366775			0.584	23.3829
0.576	0	0.365385			0.576	23.3408
0.568	0	0.363969			0.568	23.2969
0.56	0	0.362533			0.56	23.2513
0.552	0	0.361081			0.552	23.2039
0.544	0	0.359621			0.544	23.1547
0.536	0	0.358157			0.536	23.1038
0.528	0	0.356696			0.528	23.0511
0.52	0	0.355245			0.52	22.9966
0.512	0	0.35381			0.512	22.9403
0.504	0	0.352397			0.504	22.8823
0.496	0	0.351014			0.496	22.8225
0.488	0	0.349667			0.488	22.761
0.48	0	0.348363			0.48	22.6976
0.472	0	0.347107			0.472	22.6326
0.464	0	0.345907			0.464	22.5657
0.456	0	0.344769			0.456	22.4972
0.448	0	0.343698			0.448	22.4268
0.44	0	0.342699			0.44	22.3548
0.432	0	0.341776			0.432	22.281
0.424	0	0.340935			0.424	22.2054
0.416	0	0.340178			0.416	22.1282
0.408	0	0.339507			0.408	22.0492
0.4	0	0.338925			0.4	21.9685
0.392	0	0.338431			0.392	21.8861
0.384	0	0.338027			0.384	21.802
0.376	0	0.357581			0.376	21.7163
0.368	0	0.35748			0.368	21.6288
0.36	0	0.357428			0.36	21.5397
0.352	0	0.357424			0.352	21.4489
0.344	0	0.357466			0.344	21.3564
0.336	0	0.357551			0.336	21.2623
0.328	0	0.357676			0.328	21.1666
0.32	0	0.357837			0.32	21.0693
0.312	0	0.35803			0.312	20.9703
0.304	0	0.358252			0.304	20.8697
0.296	0	0.358499			0.296	20.7676
0.288	0	0.358766			0.288	20.6639
0.28	0	0.359049			0.28	20.5586
0.272	0	0.359343			0.272	20.4517
0.264	0	0.359645			0.264	20.3433
0.256	0	0.359951			0.256	20.2334
0.248	0	0.360255			0.248	20.122
0.24	0	0.360555			0.24	20.0091
0.232	0	0.360847			0.232	19.8947
0.224	0	0.361127			0.224	19.7788
0.216	0	0.361393			0.216	19.6615
0.208	0	0.361643			0.208	19.5427
0.2	0	0.361873			0.2	19.4225
0.192	0	0.362083			0.192	19.3009
0.184	0	0.362271			0.184	19.1779
0.176	0	0.362436			0.176	19.0536
0.168	0	0.362578			0.168	18.9278
0.16	0	0.362698			0.16	18.8008
0.152	0	0.362795			0.152	18.6724
0.144	0	0.362871			0.144	18.5427
0.136	0	0.362926			0.136	18.4117
0.128	0	0.362964			0.128	18.2795
0.12	0	0.362985			0.12	18.146
0.112	0	0.362992			0.112	18.0113
0.104	0	0.362988			0.104	17.8753
0.096	0	0.362975			0.096	17.7382
0.088	0	0.362957			0.088	17.5999
0.08	0	0.362935			0.08	17.4605
0.072	0	0.362913			0.072	17.3199
0.064	0	0.362895			0.064	17.1782
0.056	0	0.362882			0.056	17.0354
0.048	0	0.362878			0.048	16.8915
0.04	0	0.362886			0.04	16.7466
0.032	0	0.362907			0.032	16.6007
0.024	0	0.362943			0.024	16.4538
0.016	0	0.362998			0.016	16.3059
0.008	0	0.363071			0.008	16.157
0	0	0.363166			0	16.0072
8.2	10	0.321324
8.192	10	0.321025
8.184	10	0.320819
8.176	10	0.320699
8.168	10	0.320658
8.16	10	0.320684
8.152	10	0.320768
8.144	10	0.320898
8.136	10	0.321059
8.128	10	0.32124
8.12	10	0.321425
8.112	10	0.3216
8.104	10	0.321751
8.096	10	0.321862
8.088	10	0.32192
8.08	10	0.321911
8.072	10	0.321823
8.064	10	0.321645
8.056	10	0.321367
8.048	10	0.320981
8.04	10	0.32048
8.032	10	0.319859
8.024	10	0.319117
8.016	10	0.318253
8.008	10	0.317269
8	10	0.316168
7.992	10	0.314958
7.984	10	0.313646
7.976	10	0.312244
7.968	10	0.310763
7.96	10	0.309218
7.952	10	0.307625
7.944	10	0.306
7.936	10	0.304362
7.928	10	0.302729
7.92	10	0.301121
7.912	10	0.299557
7.904	10	0.298056
7.896	10	0.296637
7.888	10	0.295318
7.88	10	0.294115
7.872	10	0.293044
7.864	10	0.292119
7.856	10	0.291351
7.848	10	0.29075
7.84	10	0.290323
7.832	10	0.290075
7.824	10	0.290007
7.816	10	0.29012
7.808	10	0.29041
7.8	10	0.290872
7.792	10	0.291498
7.784	10	0.292277
7.776	10	0.293197
7.768	10	0.294244
7.76	10	0.295402
7.752	10	0.296652
7.744	10	0.297976
7.736	10	0.299355
7.728	10	0.300768
7.72	10	0.302196
7.712	10	0.303618
7.704	10	0.305016
7.696	10	0.306371
7.688	10	0.307664
7.68	10	0.308881
7.672	10	0.310007
7.664	10	0.31103
7.656	10	0.311939
7.648	10	0.312726
7.64	10	0.313386
7.632	10	0.313915
7.624	10	0.314312
7.616	10	0.314579
7.608	10	0.314719
7.6	10	0.314738
7.592	10	0.314645
7.584	10	0.31445
7.576	10	0.314163
7.568	10	0.313799
7.56	10	0.313372
7.552	10	0.312897
7.544	10	0.31239
7.536	10	0.311868
7.528	10	0.311347
7.52	10	0.310843
7.512	10	0.310372
7.504	10	0.309949
7.496	10	0.309587
7.488	10	0.3093
7.48	10	0.309098
7.472	10	0.30899
7.464	10	0.308984
7.456	10	0.309087
7.448	10	0.309301
7.44	10	0.309628
7.432	10	0.310067
7.424	10	0.310617
7.416	10	0.311272
7.408	10	0.312028
7.4	10	0.312874
7.392	10	0.313804
7.384	10	0.314804
7.376	10	0.315865
7.368	10	0.316972
7.36	10	0.318114
7.352	10	0.319275
7.344	10	0.320443
7.336	10	0.321602
7.328	10	0.322741
7.32	10	0.323846
7.312	10	0.324904
7.304	10	0.325906
7.296	10	0.32684
7.288	10	0.3277
7.28	10	0.328477
7.272	10	0.329165
7.264	10	0.329762
7.256	10	0.330265
7.248	10	0.330673
7.24	10	0.330988
7.232	10	0.331211
7.224	10	0.331348
7.216	10	0.331404
7.208	10	0.331386
7.2	10	0.331301
7.192	10	0.331159
7.184	10	0.33097
7.176	10	0.330744
7.168	10	0.330491
7.16	10	0.330223
7.152	10	0.32995
7.144	10	0.329683
7.136	10	0.329433
7.128	10	0.329208
7.12	10	0.329017
7.112	10	0.328869
7.104	10	0.32877
7.096	10	0.328725
7.088	10	0.32874
7.08	10	0.328816
7.072	10	0.328956
7.064	10	0.329159
7.056	10	0.329425
7.048	10	0.329751
7.04	10	0.330132
7.032	10	0.330565
7.024	10	0.331043
7.016	10	0.331558
7.008	10	0.332103
7	10	0.332669
6.992	10	0.333247
6.984	10	0.333828
6.976	10	0.334403
6.968	10	0.334961
6.96	10	0.335494
6.952	10	0.335993
6.944	10	0.33645
6.936	10	0.336857
6.928	10	0.337207
6.92	10	0.337494
6.912	10	0.337716
6.904	10	0.337867
6.896	10	0.337945
6.888	10	0.33795
6.88	10	0.337883
6.872	10	0.337744
6.864	10	0.337537
6.856	10	0.337267
6.848	10	0.336937
6.84	10	0.336554
6.832	10	0.336126
6.824	10	0.33566
6.816	10	0.335165
6.808	10	0.334649
6.8	10	0.334122
6.792	10	0.333593
6.784	10	0.333071
6.776	10	0.332565
6.768	10	0.332083
6.76	10	0.331633
6.752	10	0.331223
6.744	10	0.330857
6.736	10	0.330542
6.728	10	0.330282
6.72	10	0.330077
6.712	10	0.329931
6.704	10	0.329844
6.696	10	0.329813
6.688	10	0.329836
6.68	10	0.329908
6.672	10	0.330026
6.664	10	0.330181
6.656	10	0.330367
6.648	10	0.330574
6.64	10	0.330795
6.632	10	0.331018
6.624	10	0.331233
6.616	10	0.33143
6.608	10	0.331599
6.6	10	0.331727
6.592	10	0.331807
6.584	10	0.331827
6.576	10	0.33178
6.568	10	0.331657
6.56	10	0.331451
6.552	10	0.331158
6.544	10	0.330773
6.536	10	0.330294
6.528	10	0.329721
6.52	10	0.329053
6.512	10	0.328293
6.504	10	0.327446
6.496	10	0.326518
6.488	10	0.325516
6.48	10	0.324448
6.472	10	0.323327
6.464	10	0.322163
6.456	10	0.32097
6.448	10	0.31976
6.44	10	0.318549
6.432	10	0.317352
6.424	10	0.316184
6.416	10	0.315059
6.408	10	0.313994
6.4	10	0.313002
6.392	10	0.312097
6.384	10	0.311293
6.376	10	0.3106
6.368	10	0.310029
6.36	10	0.309589
6.352	10	0.309287
6.344	10	0.309128
6.336	10	0.309116
6.328	10	0.309252
6.32	10	0.309537
6.312	10	0.309967
6.304	10	0.310539
6.296	10	0.311247
6.288	10	0.312082
6.28	10	0.313037
6.272	10	0.3141
6.264	10	0.31526
6.256	10	0.316503
6.248	10	0.317817
6.24	10	0.319188
6.232	10	0.3206
6.224	10	0.32204
6.216	10	0.323492
6.208	10	0.324944
6.2	10	0.326381
6.192	10	0.327792
6.184	10	0.329163
6.176	10	0.330485
6.168	10	0.331748
6.16	10	0.332944
6.152	10	0.334066
6.144	10	0.335109
6.136	10	0.336069
6.128	10	0.336945
6.12	10	0.337735
6.112	10	0.338439
6.104	10	0.339061
6.096	10	0.339604
6.088	10	0.340072
6.08	10	0.340471
6.072	10	0.340807
6.064	10	0.341088
6.056	10	0.341322
6.048	10	0.341517
6.04	10	0.341683
6.032	10	0.341828
6.024	10	0.341962
6.016	10	0.342093
6.008	10	0.342231
6	10	0.342383
5.992	10	0.342558
5.984	10	0.342762
5.976	10	0.343003
5.968	10	0.343286
5.96	10	0.343616
5.952	10	0.343997
5.944	10	0.344434
5.936	10	0.344927
5.928	10	0.34548
5.92	10	0.346093
5.912	10	0.346765
5.904	10	0.347497
5.896	10	0.348286
5.888	10	0.349131
5.88	10	0.350029
5.872	10	0.350977
5.864	10	0.35197
5.856	10	0.353006
5.848	10	0.354079
5.84	10	0.355186
5.832	10	0.356321
5.824	10	0.35748
5.816	10	0.358657
5.808	10	0.359848
5.8	10	0.361047
5.792	10	0.36225
5.784	10	0.363452
5.776	10	0.364648
5.768	10	0.365834
5.76	10	0.367004
5.752	10	0.368155
5.744	10	0.369282
5.736	10	0.370382
5.728	10	0.37145
5.72	10	0.372483
5.712	10	0.373477
5.704	10	0.37443
5.696	10	0.375337
5.688	10	0.376196
5.68	10	0.377004
5.672	10	0.377759
5.664	10	0.378458
5.656	10	0.3791
5.648	10	0.379683
5.64	10	0.380206
5.632	10	0.380667
5.624	10	0.381066
5.616	10	0.381403
5.608	10	0.381678
5.6	10	0.381891
5.592	10	0.382042
5.584	10	0.382134
5.576	10	0.382167
5.568	10	0.382144
5.56	10	0.382066
5.552	10	0.381937
5.544	10	0.38176
5.536	10	0.381537
5.528	10	0.381273
5.52	10	0.38097
5.512	10	0.380632
5.504	10	0.380265
5.496	10	0.379871
5.488	10	0.379455
5.48	10	0.379021
5.472	10	0.378573
5.464	10	0.378114
5.456	10	0.37765
5.448	10	0.377182
5.44	10	0.376716
5.432	10	0.376254
5.424	10	0.375798
5.416	10	0.375352
5.408	10	0.374919
5.4	10	0.374499
5.392	10	0.374095
5.384	10	0.373708
5.376	10	0.37334
5.368	10	0.372991
5.36	10	0.372662
5.352	10	0.372353
5.344	10	0.372064
5.336	10	0.371795
5.328	10	0.371546
5.32	10	0.371315
5.312	10	0.371103
5.304	10	0.370907
5.296	10	0.370728
5.288	10	0.370564
5.28	10	0.370413
5.272	10	0.370275
5.264	10	0.370148
5.256	10	0.370032
5.248	10	0.369923
5.24	10	0.369822
5.232	10	0.369728
5.224	10	0.369638
5.216	10	0.369551
5.208	10	0.369468
5.2	10	0.369386
5.192	10	0.369305
5.184	10	0.369224
5.176	10	0.369141
5.168	10	0.369057
5.16	10	0.36897
5.152	10	0.368881
5.144	10	0.368788
5.136	10	0.368691
5.128	10	0.36859
5.12	10	0.368484
5.112	10	0.368374
5.104	10	0.368258
5.096	10	0.368138
5.088	10	0.368012
5.08	10	0.367882
5.072	10	0.367747
5.064	10	0.367607
5.056	10	0.367463
5.048	10	0.367316
5.04	10	0.367165
5.032	10	0.367011
5.024	10	0.366854
5.016	10	0.366696
5.008	10	0.366537
5	10	0.366378
4.992	10	0.366219
4.984	10	0.366062
4.976	10	0.365908
4.968	10	0.365757
4.96	10	0.365611
4.952	10	0.36547
4.944	10	0.365337
4.936	10	0.365211
4.928	10	0.365095
4.92	10	0.364989
4.912	10	0.364894
4.904	10	0.364812
4.896	10	0.364744
4.888	10	0.364691
4.88	10	0.364654
4.872	10	0.364633
4.864	10	0.364631
4.856	10	0.364647
4.848	10	0.364683
4.84	10	0.364738
4.832	10	0.364815
4.824	10	0.364913
4.816	10	0.365033
4.808	10	0.365175
4.8	10	0.36534
4.792	10	0.365527
4.784	10	0.365737
4.776	10	0.365971
4.768	10	0.366227
4.76	10	0.366506
4.752	10	0.366807
4.744	10	0.36713
4.736	10	0.367475
4.728	10	0.367841
4.72	10	0.368227
4.712	10	0.368633
4.704	10	0.369057
4.696	10	0.369499
4.688	10	0.369957
4.68	10	0.37043
4.672	10	0.370916
4.664	10	0.371413
4.656	10	0.371921
4.648	10	0.372436
4.64	10	0.372957
4.632	10	0.373482
4.624	10	0.374007
4.616	10	0.374532
4.608	10	0.375052
4.6	10	0.375566
4.592	10	0.37607
4.584	10	0.376563
4.576	10	0.377041
4.568	10	0.377501
4.56	10	0.377942
4.552	10	0.37836
4.544	10	0.378754
4.536	10	0.379121
4.528	10	0.37946
4.52	10	0.379769
4.512	10	0.380046
4.504	10	0.380292
4.496	10	0.380504
4.488	10	0.380684
4.48	10	0.380832
4.472	10	0.380947
4.464	10	0.381032
4.456	10	0.381088
4.448	10	0.381117
4.44	10	0.381121
4.432	10	0.381103
4.424	10	0.381066
4.416	10	0.381013
4.408	10	0.380948
4.4	10	0.380874
4.392	10	0.380796
4.384	10	0.380718
4.376	10	0.380643
4.368	10	0.380576
4.36	10	0.38052
4.352	10	0.380479
4.344	10	0.380456
4.336	10	0.380455
4.328	10	0.380478
4.32	10	0.380528
4.312	10	0.380606
4.304	10	0.380713
4.296	10	0.380852
4.288	10	0.381021
4.28	10	0.381221
4.272	10	0.38145
4.264	10	0.381707
4.256	10	0.381991
4.248	10	0.382298
4.24	10	0.382626
4.232	10	0.382972
4.224	10	0.38333
4.216	10	0.383698
4.208	10	0.38407
4.2	10	0.384443
4.192	10	0.384811
4.184	10	0.385169
4.176	10	0.385513
4.168	10	0.385837
4.16	10	0.386138
4.152	10	0.386412
4.144	10	0.386654
4.136	10	0.38686
4.128	10	0.387029
4.12	10	0.387158
4.112	10	0.387244
4.104	10	0.387286
4.096	10	0.387284
4.088	10	0.387238
4.08	10	0.387149
4.072	10	0.387016
4.064	10	0.386844
4.056	10	0.386632
4.048	10	0.386386
4.04	10	0.386108
4.032	10	0.385802
4.024	10	0.385472
4.016	10	0.385122
4.008	10	0.384758
4	10	0.384383
3.992	10	0.384004
3.984	10	0.383624
3.976	10	0.383248
3.968	10	0.382881
3.96	10	0.382526
3.952	10	0.382189
3.944	10	0.381871
3.936	10	0.381577
3.928	10	0.381309
3.92	10	0.381068
3.912	10	0.380857
3.904	10	0.380677
3.896	10	0.380527
3.888	10	0.380408
3.88	10	0.380318
3.872	10	0.380258
3.864	10	0.380224
3.856	10	0.380215
3.848	10	0.380229
3.84	10	0.380262
3.832	10	0.380312
3.824	10	0.380374
3.816	10	0.380446
3.808	10	0.380523
3.8	10	0.380603
3.792	10	0.380681
3.784	10	0.380754
3.776	10	0.380819
3.768	10	0.380872
3.76	10	0.380911
3.752	10	0.380932
3.744	10	0.380935
3.736	10	0.380917
3.728	10	0.380877
3.72	10	0.380813
3.712	10	0.380726
3.704	10	0.380615
3.696	10	0.38048
3.688	10	0.380323
3.68	10	0.380145
3.672	10	0.379947
3.664	10	0.37973
3.656	10	0.379498
3.648	10	0.379253
3.64	10	0.378996
3.632	10	0.378732
3.624	10	0.378462
3.616	10	0.37819
3.608	10	0.377919
3.6	10	0.377651
3.592	10	0.377389
3.584	10	0.377135
3.576	10	0.376892
3.568	10	0.376663
3.56	10	0.376448
3.552	10	0.376249
3.544	10	0.376069
3.536	10	0.375906
3.528	10	0.375763
3.52	10	0.37564
3.512	10	0.375535
3.504	10	0.37545
3.496	10	0.375383
3.488	10	0.375333
3.48	10	0.375299
3.472	10	0.37528
3.464	10	0.375273
3.456	10	0.375278
3.448	10	0.375292
3.44	10	0.375314
3.432	10	0.37534
3.424	10	0.37537
3.416	10	0.3754
3.408	10	0.37543
3.4	10	0.375458
3.392	10	0.375481
3.384	10	0.375499
3.376	10	0.37551
3.368	10	0.375513
3.36	10	0.375508
3.352	10	0.375493
3.344	10	0.375469
3.336	10	0.375436
3.328	10	0.375393
3.32	10	0.375342
3.312	10	0.375283
3.304	10	0.375218
3.296	10	0.375146
3.288	10	0.375071
3.28	10	0.374992
3.272	10	0.374913
3.264	10	0.374834
3.256	10	0.374757
3.248	10	0.374685
3.24	10	0.374619
3.232	10	0.37456
3.224	10	0.37451
3.216	10	0.374471
3.208	10	0.374444
3.2	10	0.374429
3.192	10	0.374429
3.184	10	0.374443
3.176	10	0.374472
3.168	10	0.374517
3.16	10	0.374576
3.152	10	0.374649
3.144	10	0.374737
3.136	10	0.374837
3.128	10	0.374948
3.12	10	0.37507
3.112	10	0.375199
3.104	10	0.375335
3.096	10	0.375475
3.088	10	0.375617
3.08	10	0.375758
3.072	10	0.375896
3.064	10	0.376029
3.056	10	0.376153
3.048	10	0.376267
3.04	10	0.376367
3.032	10	0.376451
3.024	10	0.376518
3.016	10	0.376564
3.008	10	0.376588
3	10	0.376588
2.992	10	0.376563
2.984	10	0.37651
2.976	10	0.37643
2.968	10	0.37632
2.96	10	0.376181
2.952	10	0.376012
2.944	10	0.375813
2.936	10	0.375584
2.928	10	0.375326
2.92	10	0.375038
2.912	10	0.374722
2.904	10	0.374379
2.896	10	0.374009
2.888	10	0.373615
2.88	10	0.373197
2.872	10	0.372758
2.864	10	0.372298
2.856	10	0.37182
2.848	10	0.371325
2.84	10	0.370816
2.832	10	0.370294
2.824	10	0.369761
2.816	10	0.369221
2.808	10	0.368673
2.8	10	0.368122
2.792	10	0.367569
2.784	10	0.367017
2.776	10	0.366467
2.768	10	0.365922
2.76	10	0.365384
2.752	10	0.364857
2.744	10	0.364341
2.736	10	0.36384
2.728	10	0.363356
2.72	10	0.362891
2.712	10	0.362447
2.704	10	0.362028
2.696	10	0.361634
2.688	10	0.361269
2.68	10	0.360934
2.672	10	0.374822
2.664	10	0.375588
2.656	10	0.375448
2.648	10	0.375328
2.64	10	0.375228
2.632	10	0.375148
2.624	10	0.375089
2.616	10	0.37505
2.608	10	0.375032
2.6	10	0.375034
2.592	10	0.375059
2.584	10	0.375104
2.576	10	0.375172
2.568	10	0.375261
2.56	10	0.375373
2.552	10	0.375507
2.544	10	0.375663
2.536	10	0.387235
2.528	10	0.387299
2.52	10	0.387377
2.512	10	0.387469
2.504	10	0.387578
2.496	10	0.387704
2.488	10	0.387849
2.48	10	0.388015
2.472	10	0.388202
2.464	10	0.388411
2.456	10	0.388643
2.448	10	0.388897
2.44	10	0.389174
2.432	10	0.389473
2.424	10	0.389794
2.416	10	0.390135
2.408	10	0.390496
2.4	10	0.390873
2.392	10	0.391266
2.384	10	0.391672
2.376	10	0.392088
2.368	10	0.392511
2.36	10	0.392938
2.352	10	0.393366
2.344	10	0.393791
2.336	10	0.39421
2.328	10	0.39462
2.32	10	0.396663
2.312	10	0.397074
2.304	10	0.397464
2.296	10	0.397828
2.288	10	0.398166
2.28	10	0.398473
2.272	10	0.398748
2.264	10	0.398989
2.256	10	0.399193
2.248	10	0.399362
2.24	10	0.399494
2.232	10	0.399589
2.224	10	0.399647
2.216	10	0.39967
2.208	10	0.39966
2.2	10	0.399618
2.192	10	0.399546
2.184	10	0.399449
2.176	10	0.399328
2.168	10	0.399188
2.16	10	0.403114
2.152	10	0.402655
2.144	10	0.402175
2.136	10	0.40168
2.128	10	0.401178
2.12	10	0.400673
2.112	10	0.400173
2.104	10	0.399682
2.096	10	0.399208
2.088	10	0.398753
2.08	10	0.389585
2.072	10	0.389511
2.064	10	0.389466
2.056	10	0.387617
2.048	10	0.388016
2.04	10	0.388455
2.032	10	0.388931
2.024	10	0.38944
2.016	10	0.38998
2.008	10	0.390546
2	10	0.391133
1.992	10	0.391736
1.984	10	0.392349
1.976	10	0.392965
1.968	10	0.401611
1.96	10	0.402297
1.952	10	0.402958
1.944	10	0.403588
1.936	10	0.40418
1.928	10	0.404726
1.92	10	0.405221
1.912	10	0.405658
1.904	10	0.406031
1.896	10	0.406337
1.888	10	0.406571
1.88	10	0.406729
1.872	10	0.406811
1.864	10	0.406813
1.856	10	0.406737
1.848	10	0.406583
1.84	10	0.406351
1.832	10	0.406045
1.824	10	0.405668
1.816	10	0.405224
1.808	10	0.404718
1.8	10	0.39616
1.792	10	0.395645
1.784	10	0.395094
1.776	10	0.394513
1.768	10	0.39391
1.76	10	0.393291
1.752	10	0.392664
1.744	10	0.392035
1.736	10	0.391411
1.728	10	0.390799
1.72	10	0.390205
1.712	10	0.389633
1.704	10	0.38909
1.696	10	0.388578
1.688	10	0.388103
1.68	10	0.387666
1.672	10	0.387269
1.664	10	0.386915
1.656	10	0.386602
1.648	10	0.386332
1.64	10	0.386102
1.632	10	0.385911
1.624	10	0.385756
1.616	10	0.385635
1.608	10	0.385544
1.6	10	0.385478
1.592	10	0.385433
1.584	10	0.385406
1.576	10	0.385389
1.568	10	0.385379
1.56	10	0.385371
1.552	10	0.38536
1.544	10	0.385341
1.536	10	0.38531
1.528	10	0.385262
1.52	10	0.385195
1.512	10	0.385104
1.504	10	0.384987
1.496	10	0.384842
1.488	10	0.384668
1.48	10	0.384464
1.472	10	0.384229
1.464	10	0.383964
1.456	10	0.383669
1.448	10	0.383347
1.44	10	0.382999
1.432	10	0.382628
1.424	10	0.382236
1.416	10	0.381828
1.408	10	0.381406
1.4	10	0.380975
1.392	10	0.380538
1.384	10	0.3801
1.376	10	0.379665
1.368	10	0.379236
1.36	10	0.378818
1.352	10	0.378415
1.344	10	0.378028
1.336	10	0.377663
1.328	10	0.37732
1.32	10	0.377003
1.312	10	0.376713
1.304	10	0.376451
1.296	10	0.378568
1.288	10	0.378612
1.28	10	0.37868
1.272	10	0.37877
1.264	10	0.37888
1.256	10	0.379008
1.248	10	0.379152
1.24	10	0.379309
1.232	10	0.379475
1.224	10	0.379648
1.216	10	0.379823
1.208	10	0.379997
1.2	10	0.380166
1.192	10	0.380327
1.184	10	0.380475
1.176	10	0.380606
1.168	10	0.380718
1.16	10	0.380807
1.152	10	0.380869
1.144	10	0.380902
1.136	10	0.380903
1.128	10	0.38087
1.12	10	0.380801
1.112	10	0.380694
1.104	10	0.380549
1.096	10	0.380365
1.088	10	0.380141
1.08	10	0.379877
1.072	10	0.379574
1.064	10	0.379233
1.056	10	0.378855
1.048	10	0.378441
1.04	10	0.377993
1.032	10	0.377513
1.024	10	0.377003
1.016	10	0.376465
1.008	10	0.375903
1	10	0.375318
0.992	10	0.374713
0.984	10	0.374091
0.976	10	0.373455
0.968	10	0.372808
0.96	10	0.372152
0.952	10	0.371491
0.944	10	0.370827
0.936	10	0.370162
0.928	10	0.3695
0.92	10	0.368843
0.912	10	0.368194
0.904	10	0.367555
0.896	10	0.366927
0.888	10	0.366315
0.88	10	0.365719
0.872	10	0.365142
0.864	10	0.364586
0.856	10	0.364052
0.848	10	0.363542
0.84	10	0.363059
0.832	10	0.362602
0.824	10	0.362174
0.816	10	0.361776
0.808	10	0.361408
0.8	10	0.361072
0.792	10	0.360767
0.784	10	0.360494
0.776	10	0.360253
0.768	10	0.360044
0.76	10	0.359866
0.752	10	0.359718
0.744	10	0.3596
0.736	10	0.359511
0.728	10	0.359447
0.72	10	0.359409
0.712	10	0.359393
0.704	10	0.365481
0.696	10	0.36555
0.688	10	0.365634
0.68	10	0.365733
0.672	10	0.365845
0.664	10	0.365967
0.656	10	0.366098
0.648	10	0.366237
0.64	10	0.36638
0.632	10	0.366526
0.624	10	0.366675
0.616	10	0.366822
0.608	10	0.366969
0.6	10	0.367111
0.592	10	0.36725
0.584	10	0.367382
0.576	10	0.367507
0.568	10	0.367625
0.56	10	0.367734
0.552	10	0.367835
0.544	10	0.367925
0.536	10	0.368007
0.528	10	0.368079
0.52	10	0.368142
0.512	10	0.368196
0.504	10	0.368243
0.496	10	0.368282
0.488	10	0.368315
0.48	10	0.368343
0.472	10	0.368366
0.464	10	0.368387
0.456	10	0.368406
0.448	10	0.368424
0.44	10	0.368444
0.432	10	0.368467
[truncated: 19,548 more rows]

## Sheet: Figure 2c
Precipitation curve
date [YYYYmmdd]	Precipitation [mm]
20190711	0
20190712	0
20190713	0
20190714	0
20190715	0
20190716	0
20190717	0
20190718	0
20190719	0
20190720	0
20190721	0
20190722	0
20190723	0
20190724	0
20190725	0
20190726	0
20190727	0
20190728	0
20190729	0
20190730	0
20190731	0
20190801	0
20190802	0
20190803	0
20190804	0
20190805	0
20190806	0
20190807	0
20190808	0
20190809	0
20190810	0
20190811	0
20190812	0
20190813	0
20190814	0
20190815	0
20190816	0
20190817	0
20190818	0
20190819	0
20190820	0
20190821	0
20190822	0
20190823	0
20190824	0
20190825	0
20190826	0
20190827	0
20190828	0
20190829	0
20190830	0
20190831	0
20190901	0
20190902	0
20190903	0
20190904	0
20190905	0.01
20190906	0
20190907	0
20190908	0
20190909	0
20190910	0
20190911	0
20190912	0
20190913	0
20190914	0
20190915	0
20190916	0
20190917	0
20190918	0
20190919	0
20190920	0
20190921	0
20190922	0
20190923	0
20190924	0
20190925	0
20190926	0
20190927	0
20190928	0
20190929	0
20190930	0
20191001	0
20191002	0
20191003	0
20191004	0
20191005	0
20191006	0
20191007	0
20191008	0
20191009	0
20191010	0
20191011	0
20191012	0
20191013	0
20191014	0
20191015	0
20191016	0
20191017	0
20191018	0
20191019	0
20191020	0
20191021	0
20191022	0
20191023	0
20191024	0
20191025	0
20191026	0
20191027	0
20191028	0
20191029	0
20191030	0
20191031	0
20191101	0
20191102	0
20191103	0
20191104	0
20191105	0
20191106	0
20191107	0
20191108	0
20191109	0
20191110	0
20191111	0
20191112	0
20191113	0
20191114	0
20191115	0
20191116	0
20191117	0
20191118	0
20191119	0
20191120	1.6
20191121	0
20191122	0
20191123	0
20191124	0
20191125	0
20191126	0
20191127	2.08
20191128	9.71
20191129	0
20191130	0
20191201	0
20191202	0
20191203	0
20191204	12.24
20191205	0
20191206	0.6
20191207	0
20191208	0.3
20191209	0
20191210	0
20191211	0
20191212	0
20191213	0
20191214	0
20191215	0
20191216	0
20191217	0
20191218	0
20191219	0
20191220	0
20191221	0
20191222	0
20191223	8.51
20191224	0
20191225	0
20191226	34.38
20191227	0
20191228	0
20191229	0
20191230	0
20191231	0
20200101	0
20200102	0
20200103	0
20200104	0
20200105	0
20200106	0
20200107	0
20200108	0
20200109	0
20200110	0
20200111	0
20200112	0
20200113	0
20200114	0
20200115	0
20200116	0
20200117	0
20200118	0
20200119	0
20200120	0
20200121	0
20200122	0
20200123	0
20200124	0
20200125	0
20200126	0
20200127	0
20200128	0
20200129	0
20200130	0
20200131	0
20200201	0
20200202	0
20200203	0
20200204	0
20200205	0
20200206	0
20200207	0
20200208	0
20200209	0
20200210	0
20200211	0
20200212	0
20200213	0
20200214	0
20200215	0
20200216	0
20200217	0
20200218	0
20200219	0
20200220	0
20200221	0
20200222	1.9
20200223	0
20200224	0
20200225	0
20200226	0
20200227	0
20200228	0
20200229	0
20200301	0
20200302	0
20200303	0
20200304	0
20200305	0
20200306	0
20200307	0
20200308	0
20200309	0
20200310	7.9
20200311	0
20200312	1.37
20200313	4.33
20200314	0
20200315	0
20200316	1.09
20200317	0
20200318	0
20200319	0
20200320	0
20200321	1.8
20200322	0
20200323	7.17
20200324	0
20200325	0
20200326	0
20200327	0
20200328	0
20200329	0
20200330	0
20200331	0
20200401	0
20200402	0
20200403	0
20200404	0
20200405	0
20200406	1.52
20200407	13.95
20200408	26.7
20200409	0.9
20200410	2.74
20200411	0
20200412	0
20200413	0.3
20200414	0.3
20200415	0
20200416	0
20200417	2.3
20200418	0
20200419	0
20200420	0
20200421	1.1
20200422	0
20200423	0
20200424	0
20200425	0
20200426	0
20200427	0
20200428	0
20200429	0
20200430	0
20200501	0
20200502	0
20200503	0
20200504	0
20200505	0
20200506	0
20200507	0
20200508	0
20200509	0
20200510	0
20200511	0
20200512	0
20200513	0
20200514	0
20200515	0
20200516	0
20200517	0
20200518	0
20200519	0
20200520	0
20200521	0
20200522	0
20200523	0
20200524	0
20200525	0
20200526	0
20200527	0
20200528	0
20200529	0
20200530	0
20200531	0
20200601	0
20200602	0
20200603	0
20200604	0
20200605	0
20200606	0
20200607	0
20200608	0
20200609	0
20200610	0
20200611	0
20200612	0
20200613	0
20200614	0
20200615	0
20200616	0
20200617	0
20200618	0
20200619	0
20200620	0
20200621	0
20200622	0
20200623	0
20200624	0
20200625	0
20200626	0
20200627	0
20200628	0
20200629	0
20200630	0
20200701	0
20200702	0
20200703	0
20200704	0
20200705	0
20200706	0
20200707	0
20200708	0
20200709	0
20200710	0
20200711	0
20200712	0
20200713	0
20200714	0
20200715	0
20200716	0
20200717	0
20200718	0
20200719	0
20200720	0
20200721	0
20200722	0
20200723	0
20200724	0
20200725	0
20200726	0
20200727	0
20200728	0
20200729	0
20200730	0
20200731	0
20200801	0
20200802	0
20200803	0
20200804	0
20200805	0
20200806	0
20200807	0
20200808	0
20200809	0
20200810	0
20200811	0
20200812	0
20200813	0
20200814	0
20200815	0
20200816	0
20200817	0
20200818	0
20200819	0
20200820	0
20200821	0
20200822	0
20200823	0
20200824	0
20200825	0
20200826	0
20200827	0
20200828	0
20200829	0
20200830	0
20200831	0
20200901	0
20200902	0
20200903	0
20200904	0
20200905	0
20200906	0
20200907	0
20200908	0
20200909	0
20200910	0
20200911	0
20200912	0
20200913	0
20200914	0
20200915	0
20200916	0
20200917	0
20200918	0
20200919	0
20200920	0
20200921	0
20200922	0
20200923	0
20200924	0
20200925	0
20200926	0
20200927	0
20200928	0
20200929	0
20200930	0
20201001	0
20201002	0
20201003	0
20201004	0
20201005	0
20201006	0
20201007	0
20201008	0
20201009	0
20201010	0
20201011	0
20201012	0
20201013	0
20201014	0
20201015	0
20201016	0
20201017	0
20201018	0
20201019	0
20201020	0
20201021	0
20201022	0
20201023	0
20201024	0
20201025	0
20201026	0
20201027	0
20201028	0
20201029	0
20201030	0
20201031	0
20201101	0
20201102	0
20201103	0
20201104	0
20201105	0
20201106	0
20201107	0
20201108	0
20201109	0
20201110	0
20201111	0
20201112	0
20201113	0
20201114	0
20201115	0
20201116	0
20201117	0
20201118	0
20201119	0
20201120	0
20201121	0
20201122	0
20201123	0
20201124	0
20201125	0
20201126	0
20201127	0
20201128	0
20201129	0
20201130	0
20201201	0
20201202	0
20201203	0
20201204	0
20201205	0
20201206	0
20201207	0
20201208	0
20201209	0
20201210	0
20201211	0
20201212	0
20201213	0
20201214	0
20201215	0
20201216	0
20201217	0
20201218	0
20201219	0
20201220	0
20201221	0
20201222	0
20201223	0
20201224	0
20201225	0
20201226	0
20201227	0
20201228	2.72
20201229	0
20201230	0
20201231	0
20210101	0
20210102	0
20210103	0
20210104	0
20210105	0
20210106	0
20210107	0
20210108	0
20210109	0
20210110	0
20210111	0
20210112	0
20210113	0
20210114	0
20210115	0
20210116	0
20210117	0
20210118	0
20210119	0
20210120	0
20210121	0
20210122	0
20210123	0
20210124	0
20210125	0
20210126	0
20210127	0.5
20210128	0
20210129	1.61
20210130	0
20210131	0
20210201	0
20210202	0
20210203	0
20210204	0
20210205	0
20210206	0
20210207	0
20210208	0
20210209	0
20210210	0
20210211	0
20210212	0
20210213	0
20210214	0
20210215	0
20210216	0
20210217	0
20210218	0
20210219	0
20210220	0
20210221	0
20210222	0
20210223	0
20210224	0
20210225	0
20210226	0
20210227	0
20210228	0
20210301	0
20210302	0
20210303	0
20210304	0
20210305	0
20210306	0
20210307	0
20210308	0
20210309	0
20210310	0
20210311	0
20210312	0
20210313	0
20210314	0
20210315	0
20210316	0
20210317	0
20210318	0
20210319	0
20210320	0
20210321	0
20210322	0
20210323	0.5
20210324	0
20210325	0
20210326	0.3
20210327	0
20210328	0
20210329	0
20210330	0
20210331	0
20210401	0
20210402	0
20210403	0
20210404	0
20210405	0
20210406	0
20210407	0
20210408	0
20210409	0
20210410	0
20210411	0
20210412	0
20210413	0
20210414	0
20210415	0
20210416	0
20210417	0
20210418	0
20210419	0
20210420	0
20210421	0
20210422	0
20210423	0
20210424	0
20210425	0
20210426	0
20210427	0.5
20210428	0
20210429	0
20210430	0
20210501	0
20210502	0
20210503	0
20210504	0
20210505	0
20210506	0
20210507	0
20210508	0
20210509	0
20210510	0
20210511	0
20210512	0
20210513	0
20210514	0
20210515	0
20210516	0
20210517	0
20210518	0
20210519	0
20210520	0
20210521	0
20210522	0
20210523	0
20210524	0
20210525	0
20210526	0
20210527	0
20210528	0
20210529	0
20210530	0
20210531	0
20210601	0
20210602	0
20210603	0
20210604	0
20210605	0
20210606	0
20210607	0
20210608	0
20210609	0
20210610	0
20210611	0
20210612	0
20210613	0
20210614	0
20210615	0
20210616	0
20210617	0
20210618	0
20210619	0
20210620	0
20210621	0
20210622	0
20210623	0
20210624	0
20210625	0
20210626	0
20210627	0
20210628	0
20210629	0
20210630	0
20210701	0
20210702	0
20210703	0
20210704	0
20210705	0
20210706	0
20210707	0
20210708	0
20210709	0
20210710	0
20210711	0
20210712	0
20210713	0
20210714	0
20210715	0
20210716	0
20210717	0
20210718	2.4
20210719	0.69
20210720	0
20210721	0
20210722	0
20210723	0
20210724	0
20210725	0
20210726	3.99
20210727	0
20210728	0
20210729	0
20210730	0
20210731	0
20210801	0
20210802	0
20210803	0
20210804	0
20210805	0
20210806	0
20210807	0
20210808	0
20210809	0
20210810	0
20210811	0
20210812	0
20210813	0
20210814	0
20210815	0
20210816	0
20210817	0
20210818	0
20210819	0
20210820	0
20210821	0
20210822	0
20210823	0
20210824	0
20210825	0
20210826	0
20210827	0
20210828	0
20210829	0
20210830	0
20210831	0
20210901	0
20210902	0
20210903	0
20210904	0
20210905	0
20210906	0
20210907	0
20210908	0
20210909	1.34
20210910	0
20210911	0
20210912	0
20210913	0
20210914	0
20210915	0
20210916	0
20210917	0
20210918	0
20210919	0
20210920	0
20210921	0
20210922	0
20210923	0
20210924	0
20210925	0
20210926	0
20210927	0
20210928	0
20210929	0
20210930	0
20211001	0
20211002	0
20211003	0
20211004	0
20211005	0
20211006	0
20211007	0
20211008	0
20211009	0
20211010	0
20211011	0
20211012	0
20211013	0
20211014	0
20211015	0
20211016	0
20211017	0
20211018	0
20211019	0
20211020	0
20211021	0
20211022	0
20211023	0
20211024	0
20211025	1.31
20211026	0
20211027	0
20211028	0
20211029	0
20211030	0
20211031	0
20211101	0
20211102	0
20211103	0
20211104	0
20211105	0
20211106	0
20211107	0
20211108	0
20211109	0
20211110	0
20211111	0
20211112	0
20211113	0
20211114	0
20211115	0
20211116	0
20211117	0
20211118	0
20211119	0
20211120	0
20211121	0
20211122	0
20211123	0
20211124	0
20211125	0
20211126	0
20211127	0
20211128	0
20211129	0
20211130	0
20211201	0
20211202	0
20211203	0
20211204	0
20211205	0
20211206	0
20211207	0
20211208	0
20211209	0
20211210	0
20211211	0
20211212	0
20211213	0
20211214	3.52
20211215	0
20211216	0
20211217	0
20211218	0
20211219	0
20211220	0
20211221	0
20211222	0.8
20211223	8.49
20211224	0.6
20211225	0
20211226	0
20211227	0.6
20211228	0
20211229	4.7
20211230	9.7
20211231	0
20220101	0
20220102	0
20220103	0
20220104	0
20220105	0
20220106	0
20220107	0
20220108	0
20220109	0
20220110	0
20220111	0
20220112	0
20220113	0
20220114	0
20220115	0
20220116	0
20220117	0
20220118	0
20220119	0
20220120	0
20220121	0
20220122	0
20220123	0
20220124	0
20220125	0
20220126	0
20220127	0
20220128	0
20220129	0
20220130	0
20220131	0
20220201	0
20220202	0
20220203	0
20220204	0
20220205	0
20220206	0
20220207	0
20220208	0
20220209	0
20220210	0
20220211	0
20220212	0
20220213	0
20220214	0
20220215	0
20220216	0
20220217	0
20220218	0
20220219	0
20220220	0
20220221	0
20220222	0
20220223	0
20220224	0
20220225	0
20220226	0
20220227	0
20220228	0
20220301	0
20220302	0
20220303	0
20220304	0
20220305	0
20220306	0
20220307	0
20220308	0
20220309	0
20220310	0
20220311	0
20220312	0
20220313	0
20220314	0
20220315	0
20220316	0
20220317	0
20220318	0
20220319	0
20220320	0
20220321	0
20220322	0
20220323	0
20220324	0
20220325	0
20220326	0
20220327	0
20220328	0
20220329	0
20220330	0
20220331	0

## Sheet: Figure 3a
Kernels
depth [m]	2.45 Hz	2.93 Hz	3.50 Hz	4.19 Hz	5.00 Hz	5.97 Hz	7.14 Hz
0	0.02295	0.02842	0.03419	0.03935	0.04389	0.04809	0.05223
2	0.0161	0.01872	0.0213	0.02347	0.02552	0.02807	0.03188
4	0.01137	0.01292	0.01502	0.01789	0.02216	0.02875	0.03873
6	0.008409	0.0101	0.01329	0.01847	0.02629	0.03749	0.05267
8	0.006908	0.009524	0.01455	0.02241	0.03338	0.04764	0.06491
10	0.006589	0.01056	0.01761	0.02776	0.0407	0.0559	0.07226
12	0.007517	0.01327	0.0225	0.03461	0.04859	0.06325	0.07694
14	0.009309	0.01687	0.02793	0.04113	0.05483	0.06745	0.07718
16	0.01174	0.02098	0.03337	0.04677	0.05914	0.06878	0.07413
18	0.01465	0.02534	0.03851	0.05136	0.06165	0.06789	0.06907
20	0.01785	0.0297	0.04311	0.05476	0.06251	0.06531	0.06284
22	0.02061	0.03301	0.04587	0.05564	0.06053	0.06013	0.05485
24	0.02335	0.03597	0.0479	0.05555	0.05766	0.05453	0.04722
26	0.026	0.03853	0.0492	0.05459	0.05412	0.04877	0.04013
28	0.0285	0.04063	0.0498	0.05291	0.05013	0.04308	0.03371
30	0.03078	0.04227	0.04975	0.05065	0.04589	0.03762	0.02799
32	0.03281	0.04341	0.0491	0.04792	0.04153	0.03249	0.02299
34	0.03454	0.04406	0.04792	0.04486	0.0372	0.02777	0.01869
36	0.03601	0.0443	0.04634	0.04162	0.03303	0.02352	0.01505
38	0.03716	0.04411	0.0444	0.03826	0.02906	0.01975	0.01201
40	0.03802	0.04355	0.04219	0.03489	0.02536	0.01644	0.0095
42	0.0389	0.04299	0.04004	0.03178	0.02211	0.01367	0.007503
44	0.03949	0.0421	0.03771	0.02871	0.01911	0.01127	0.005872
46	0.03983	0.04095	0.03527	0.02574	0.01639	0.009213	0.004553
48	0.03994	0.03961	0.03278	0.02292	0.01395	0.007466	0.003497
50	0.03986	0.03814	0.03031	0.02029	0.01179	0.005999	0.002659
52	0.03779	0.03499	0.02679	0.0172	0.009537	0.004615	0.001934
54	0.03573	0.032	0.02358	0.0145	0.007672	0.003524	0.001393
56	0.03369	0.02917	0.02067	0.01217	0.006136	0.002672	0.0009951
58	0.03172	0.02653	0.01807	0.01018	0.004887	0.002015	0.0007058
60	0.02982	0.02408	0.01576	0.008488	0.003877	0.001512	0.0004974
62	0.02881	0.02245	0.0141	0.007251	0.003148	0.00116	0.0003578
64	0.02774	0.02086	0.01257	0.006172	0.002545	0.0008857	0.000256
66	0.02662	0.01931	0.01116	0.005233	0.002049	0.000673	0.0001821
68	0.02546	0.01783	0.009886	0.004422	0.001644	0.0005092	0.0001289
70	0.02429	0.0164	0.008728	0.003726	0.001314	0.0003839	9.08e-05
72	0.02321	0.01513	0.007722	0.003145	0.001053	0.0002897	6.402e-05
74	0.02212	0.01392	0.006813	0.002647	0.0008404	0.0002179	4.497e-05
76	0.02103	0.01277	0.005997	0.002223	0.0006693	0.0001634	3.148e-05
78	0.01994	0.01169	0.005265	0.001861	0.0005314	0.0001222	2.196e-05
80	0.01886	0.01067	0.004612	0.001555	0.0004209	9.108e-05	1.527e-05
82	0.01778	0.009705	0.004024	0.001294	0.0003321	6.762e-05	1.057e-05
84	0.01672	0.00881	0.003504	0.001075	0.0002614	5.008e-05	7.3e-06
86	0.0157	0.007984	0.003047	0.0008909	0.0002054	3.702e-05	5.029e-06
88	0.01471	0.00722	0.002643	0.0007371	0.000161	2.729e-05	3.455e-06
90	0.01375	0.006517	0.002289	0.0006086	0.000126	2.008e-05	2.368e-06
92	0.01283	0.005871	0.001978	0.0005016	9.837e-05	1.474e-05	1.619e-06
94	0.01196	0.005282	0.001707	0.0004128	7.669e-05	1.08e-05	1.105e-06
96	0.01112	0.004744	0.001471	0.0003392	5.969e-05	7.903e-06	7.522e-07
98	0.01033	0.004255	0.001266	0.0002783	4.639e-05	5.772e-06	5.114e-07
100	0.009582	0.003811	0.001088	0.000228	3.6e-05	4.209e-06	3.47e-07
102	0.008886	0.003414	0.0009351	0.0001869	2.795e-05	3.07e-06	2.356e-07
104	0.00823	0.003055	0.000803	0.000153	2.167e-05	2.237e-06	1.597e-07
106	0.007607	0.002729	0.0006885	0.0001251	1.678e-05	1.628e-06	1.081e-07
108	0.007022	0.002435	0.0005897	0.0001022	1.298e-05	1.183e-06	7.307e-08
110	0.006469	0.002169	0.0005042	8.331e-05	1.003e-05	8.582e-07	4.932e-08
112	0.00596	0.001933	0.0004316	6.803e-05	7.755e-06	6.238e-07	3.335e-08
114	0.005481	0.00172	0.0003689	5.547e-05	5.991e-06	4.528e-07	2.252e-08
116	0.00503	0.001527	0.0003147	4.516e-05	4.621e-06	3.281e-07	1.518e-08
118	0.004606	0.001352	0.0002679	3.669e-05	3.557e-06	2.374e-07	1.022e-08
120	0.004207	0.001195	0.0002275	2.973e-05	2.732e-06	1.713e-07	6.861e-09
122	0.003802	0.001044	0.0001909	2.381e-05	2.072e-06	1.221e-07	4.548e-09
124	0.003427	0.0009099	0.0001598	1.901e-05	1.567e-06	8.675e-08	3.005e-09
126	0.003081	0.0007906	0.0001333	1.513e-05	1.182e-06	6.144e-08	1.979e-09
128	0.002762	0.0006848	0.0001108	1.2e-05	8.875e-07	4.334e-08	1.298e-09
130	0.002471	0.0005917	9.19e-05	9.483e-06	6.64e-07	3.044e-08	8.473e-10
132	0.002155	0.0004984	7.427e-05	7.302e-06	4.837e-07	2.08e-08	5.377e-10
134	0.001875	0.0004186	5.981e-05	5.602e-06	3.509e-07	1.415e-08	3.393e-10
136	0.001628	0.0003507	4.803e-05	4.283e-06	2.535e-07	9.576e-09	2.129e-10
138	0.00141	0.0002931	3.847e-05	3.264e-06	1.825e-07	6.455e-09	1.33e-10
140	0.00122	0.0002445	3.073e-05	2.48e-06	1.309e-07	4.333e-09	8.263e-11
142	0.00105	0.0002029	2.442e-05	1.874e-06	9.335e-08	2.889e-09	5.096e-11
144	0.0009027	0.0001681	1.937e-05	1.413e-06	6.638e-08	1.92e-09	3.131e-11
146	0.0007754	0.0001392	1.535e-05	1.063e-06	4.71e-08	1.273e-09	1.916e-11
148	0.000666	0.0001152	1.215e-05	7.996e-07	3.337e-08	8.417e-10	1.17e-11
150	0.0005719	9.528e-05	9.615e-06	6.009e-07	2.363e-08	5.561e-10	7.13e-12
152	0.0004995	8.016e-05	7.74e-06	4.594e-07	1.701e-08	3.737e-10	4.418e-12
154	0.0004359	6.738e-05	6.224e-06	3.508e-07	1.224e-08	2.507e-10	2.733e-12
156	0.0003799	5.658e-05	4.999e-06	2.675e-07	8.79e-09	1.68e-10	1.688e-12
158	0.000331	4.747e-05	4.011e-06	2.038e-07	6.306e-09	1.124e-10	1.04e-12
160	0.0002881	3.979e-05	3.216e-06	1.551e-07	4.518e-09	7.504e-11	6.399e-13
162	0.000249	3.312e-05	2.56e-06	1.172e-07	3.213e-09	4.974e-11	3.905e-13
164	0.0002151	2.754e-05	2.035e-06	8.842e-08	2.282e-09	3.291e-11	2.378e-13
166	0.0001857	2.289e-05	1.617e-06	6.665e-08	1.618e-09	2.174e-11	1.446e-13
168	0.0001601	1.9e-05	1.283e-06	5.018e-08	1.146e-09	1.434e-11	8.773e-14
170	0.000138	1.576e-05	1.017e-06	3.773e-08	8.106e-10	9.444e-12	5.313e-14
172	0.0001184	1.301e-05	8.024e-07	2.823e-08	5.704e-10	6.185e-12	3.199e-14
174	0.0001015	1.073e-05	6.324e-07	2.11e-08	4.007e-10	4.044e-12	1.922e-14
176	8.697e-05	8.848e-06	4.981e-07	1.575e-08	2.813e-10	2.641e-12	1.153e-14
178	7.449e-05	7.29e-06	3.92e-07	1.175e-08	1.972e-10	1.722e-12	6.906e-15
180	6.378e-05	6.004e-06	3.083e-07	8.759e-09	1.381e-10	1.121e-12	4.129e-15
182	5.457e-05	4.939e-06	2.422e-07	6.52e-09	9.657e-11	7.291e-13	2.464e-15
184	4.668e-05	4.063e-06	1.902e-07	4.85e-09	6.748e-11	4.735e-13	1.468e-15
186	3.992e-05	3.34e-06	1.493e-07	3.606e-09	4.71e-11	3.071e-13	8.737e-16
188	3.413e-05	2.745e-06	1.171e-07	2.679e-09	3.285e-11	1.99e-13	5.192e-16
190	2.918e-05	2.256e-06	9.182e-08	1.989e-09	2.29e-11	1.288e-13	3.082e-16
192	2.503e-05	1.86e-06	7.223e-08	1.482e-09	1.601e-11	8.362e-14	1.833e-16
194	2.147e-05	1.533e-06	5.68e-08	1.103e-09	1.118e-11	5.423e-14	1.09e-16
196	1.841e-05	1.263e-06	4.466e-08	8.208e-10	7.807e-12	3.515e-14	6.469e-17
198	1.58e-05	1.041e-06	3.511e-08	6.108e-10	5.45e-12	2.277e-14	3.839e-17
200	0.0001043	5.23e-06	1.362e-07	1.851e-09	1.301e-11	4.293e-14	5.709e-17

## Sheet: Figure 3b
Raw dv/v
date [YYYYmmdd]	2.45 Hz [%]	2.93 Hz [%]	3.50 Hz [%]	4.19 Hz [%]	5.00 Hz [%]	5.97 Hz [%]	7.14 Hz [%]
20190711	nan	nan	nan	nan	nan	nan	nan
20190712	nan	nan	nan	nan	nan	nan	nan
20190713	nan	nan	nan	nan	nan	nan	nan
20190714	nan	nan	nan	nan	nan	nan	nan
20190715	nan	nan	nan	nan	nan	nan	nan
20190716	nan	nan	nan	nan	nan	nan	nan
20190717	nan	nan	nan	nan	nan	nan	nan
20190718	nan	nan	nan	nan	nan	nan	nan
20190719	nan	nan	nan	nan	nan	nan	nan
20190720	nan	nan	nan	nan	nan	nan	nan
20190721	nan	nan	nan	nan	nan	nan	nan
20190722	nan	nan	nan	nan	nan	nan	nan
20190723	nan	nan	nan	nan	nan	nan	nan
20190724	nan	nan	nan	nan	nan	nan	nan
20190725	nan	nan	nan	nan	nan	nan	nan
20190726	nan	nan	nan	nan	nan	nan	nan
20190727	nan	nan	nan	nan	nan	nan	nan
20190728	nan	nan	nan	nan	nan	nan	nan
20190729	nan	nan	nan	nan	nan	nan	nan
20190730	nan	nan	nan	nan	nan	nan	nan
20190731	-0.0347838	-0.0729676	-0.0660745	-0.0170364	0.14913	0.18968	0.208228
20190801	-0.00611752	-0.0738931	-0.0675507	-0.0110322	0.153014	0.208785	0.224453
20190802	-0.0416805	-0.0913714	-0.0699851	-0.00329958	0.169361	0.230609	0.243901
20190803	-0.0138284	-0.0743182	-0.0542019	0.00870388	0.176892	0.239998	0.264595
20190804	-0.00777425	-0.0616948	-0.0487153	0.0184905	0.187445	0.260141	0.280322
20190805	0.020854	-0.0589682	-0.0391167	0.0198863	0.198036	0.270374	0.297555
20190806	0.0540068	-0.0422443	-0.033565	0.0259028	0.215385	0.282756	0.307672
20190807	0.0361117	-0.0421131	-0.0249253	0.0410646	0.23023	0.296114	0.325533
20190808	0.0132538	-0.0299745	-0.0147924	0.0533751	0.233602	0.310452	0.341603
20190809	0.0196091	-0.0142036	-0.00856589	0.0574911	0.242764	0.319897	0.345563
20190810	0.0233753	-0.0186877	-0.00824845	0.0663175	0.246521	0.321624	0.359096
20190811	0.0736422	-0.0200268	-0.00988298	0.0671121	0.247358	0.331805	0.360541
20190812	0.0489217	-0.0267549	-0.0177736	0.0695899	0.248459	0.336295	0.37255
20190813	0.0632863	-0.0269819	-0.0121683	0.0813613	0.25444	0.346436	0.384556
20190814	0.127979	0.00118578	0.00117372	0.0862848	0.267259	0.364707	0.40438
20190815	0.148897	0.0227146	0.010427	0.0934909	0.28887	0.388469	0.419795
20190816	0.144374	0.0256255	0.0143392	0.0981429	0.306482	0.400825	0.43635
20190817	0.167998	0.0541494	0.0412752	0.1194	0.334691	0.42038	0.459987
20190818	0.180485	0.0613556	0.0566914	0.136391	0.35275	0.432708	0.474238
20190819	0.159845	0.0787658	0.0733806	0.151748	0.36255	0.437493	0.480329
20190820	0.17565	0.0850037	0.0791633	0.150337	0.37299	0.444638	0.472096
20190821	0.148232	0.0693655	0.0743175	0.151347	0.373299	0.445962	0.47305
20190822	0.132623	0.0571455	0.0804399	0.159878	0.363858	0.445808	0.467943
20190823	0.135115	0.0634956	0.0948216	0.172699	0.369794	0.453701	0.474194
20190824	0.128793	0.0527461	0.0884417	0.166254	0.360088	0.447472	0.483589
20190825	0.148003	0.0478592	0.080114	0.16268	0.372745	0.45426	0.486812
20190826	0.126854	0.0429306	0.081538	0.170668	0.378674	0.470023	0.500466
20190827	0.0815074	0.0323239	0.0865059	0.187278	0.384796	0.484365	0.519862
20190828	0.0761355	0.0374041	0.0959075	0.199811	0.388116	0.494626	0.530783
20190829	0.0800726	0.0393578	0.100372	0.207884	0.405679	0.501761	0.540519
20190830	0.112918	0.0267524	0.109368	0.224347	0.433732	0.524433	0.550733
20190831	0.130739	0.0429029	0.125464	0.23442	0.431973	0.528842	0.563227
20190901	0.175789	0.0461551	0.126588	0.241137	0.436663	0.542084	0.578844
20190902	0.168735	0.0619575	0.143439	0.24913	0.444483	0.545148	0.587436
20190903	0.184677	0.0728428	0.153418	0.262388	0.458466	0.561377	0.603661
20190904	0.190507	0.103625	0.166119	0.268273	0.477136	0.579691	0.627241
20190905	0.227673	0.158284	0.182806	0.26421	0.47491	0.581773	0.624566
20190906	0.208266	0.183209	0.176927	0.252367	0.448979	0.556114	0.612132
20190907	0.181658	0.165794	0.16683	0.25279	0.426819	0.5264	0.600016
20190908	0.160397	0.154694	0.165398	0.242936	0.392708	0.496943	0.585271
20190909	0.128773	0.137638	0.149413	0.232193	0.362693	0.46877	0.567611
20190910	0.122664	0.141009	0.149065	0.223451	0.356413	0.463235	0.553161
20190911	0.11309	0.110923	0.139324	0.216369	0.337617	0.450941	0.5358
20190912	0.0814508	0.087314	0.131879	0.226653	0.329036	0.432692	0.527912
20190913	0.0802321	0.0803592	0.125882	0.224396	0.309229	0.416276	0.513919
20190914	0.0821799	0.0798773	0.132454	0.224773	0.302615	0.413262	0.508361
20190915	0.0692274	0.0657316	0.121602	0.213297	0.289386	0.401598	0.499556
20190916	0.078014	0.0819952	0.135591	0.222978	0.320158	0.42178	0.492518
20190917	0.0603198	0.0590687	0.12595	0.224942	0.317644	0.413873	0.485464
20190918	0.0569478	0.0484478	0.120746	0.220343	0.308815	0.396376	0.476074
20190919	0.0291621	0.0406095	0.110631	0.214501	0.294009	0.382801	0.46893
20190920	0.0282287	0.0368091	0.108633	0.210189	0.281207	0.375005	0.460777
20190921	0.018725	0.0305808	0.103349	0.200362	0.276243	0.357503	0.448017
20190922	0.00781051	0.0366226	0.102504	0.204658	0.274929	0.355995	0.446466
20190923	0.00692667	0.0293154	0.0966837	0.2033	0.275354	0.360667	0.463028
20190924	0.0202865	0.025893	0.0955441	0.199873	0.282805	0.366973	0.459291
20190925	0.0365317	0.0420019	0.110641	0.216117	0.294685	0.371313	0.450511
20190926	0.0333262	0.0713616	0.127647	0.223804	0.281302	0.358708	0.439763
20190927	0.0379852	0.0697485	0.121932	0.224986	0.285072	0.359838	0.440638
20190928	0.0433082	0.0657431	0.118665	0.215471	0.2837	0.363146	0.426377
20190929	0.0478013	0.0583741	0.111756	0.20492	0.278581	0.353347	0.412302
20190930	0.0303063	0.0487293	0.0988129	0.184599	0.250852	0.328052	0.388309
20191001	0.0200879	0.0452986	0.0990442	0.183669	0.224351	0.285611	0.365404
20191002	-0.00272237	0.025668	0.0641908	0.139107	0.164707	0.231471	0.30481
20191003	-0.04125	-0.032453	0.00589194	0.0846518	0.109986	0.164051	0.225708
20191004	-0.0781338	-0.066326	-0.0275806	0.0472393	0.0538063	0.0989655	0.161948
20191005	nan	nan	nan	nan	nan	nan	nan
20191006	nan	nan	nan	nan	nan	nan	nan
20191007	nan	nan	nan	nan	nan	nan	nan
20191008	nan	nan	nan	nan	nan	nan	nan
20191009	nan	nan	nan	nan	nan	nan	nan
20191010	nan	nan	nan	nan	nan	nan	nan
20191011	nan	nan	nan	nan	nan	nan	nan
20191012	nan	nan	nan	nan	nan	nan	nan
20191013	nan	nan	nan	nan	nan	nan	nan
20191014	nan	nan	nan	nan	nan	nan	nan
20191015	nan	nan	nan	nan	nan	nan	nan
20191016	nan	nan	nan	nan	nan	nan	nan
20191017	nan	nan	nan	nan	nan	nan	nan
20191018	nan	nan	nan	nan	nan	nan	nan
20191019	nan	nan	nan	nan	nan	nan	nan
20191020	nan	nan	nan	nan	nan	nan	nan
20191021	nan	nan	nan	nan	nan	nan	nan
20191022	nan	nan	nan	nan	nan	nan	nan
20191023	nan	nan	nan	nan	nan	nan	nan
20191024	nan	nan	nan	nan	nan	nan	nan
20191025	nan	nan	nan	nan	nan	nan	nan
20191026	nan	nan	nan	nan	nan	nan	nan
20191027	nan	nan	nan	nan	nan	nan	nan
20191028	nan	nan	nan	nan	nan	nan	nan
20191029	-0.104601	-0.087523	-0.0452514	0.0196978	0.0111375	0.0409603	0.0941604
20191030	-0.150546	-0.130725	-0.0736907	-0.0143162	-0.0412411	-0.0231729	0.0202428
20191031	-0.163912	-0.167063	-0.0860414	-0.0374524	-0.0869057	-0.0806165	-0.048189
20191101	-0.177305	-0.180451	-0.100948	-0.0638165	-0.134017	-0.121454	-0.10982
20191102	-0.165108	-0.171807	-0.102211	-0.0694286	-0.130717	-0.13178	-0.126413
20191103	-0.164892	-0.151362	-0.0948729	-0.0750346	-0.141435	-0.137817	-0.14144
20191104	-0.134421	-0.135325	-0.0933844	-0.077505	-0.143631	-0.147361	-0.145741
20191105	-0.117584	-0.127259	-0.101573	-0.0918618	-0.15698	-0.156215	-0.148893
20191106	-0.0711428	-0.0925413	-0.0940133	-0.0914084	-0.156052	-0.160676	-0.149415
20191107	-0.070486	-0.0958214	-0.100059	-0.0963625	-0.158928	-0.173125	-0.166666
20191108	-0.0764056	-0.0856552	-0.101794	-0.0995936	-0.163277	-0.182029	-0.176736
20191109	-0.0768043	-0.0843814	-0.107085	-0.107958	-0.185555	-0.193851	-0.189468
20191110	-0.0859692	-0.0942427	-0.125695	-0.123941	-0.192629	-0.207875	-0.204557
20191111	-0.10026	-0.110323	-0.123733	-0.121845	-0.201767	-0.218838	-0.216544
20191112	-0.126767	-0.117375	-0.123716	-0.128093	-0.193255	-0.216836	-0.216489
20191113	-0.130105	-0.123746	-0.12086	-0.123805	-0.192491	-0.208702	-0.205439
20191114	-0.121307	-0.121815	-0.117162	-0.116768	-0.179499	-0.205382	-0.203455
20191115	-0.13113	-0.13051	-0.113767	-0.108863	-0.177282	-0.208116	-0.207187
20191116	-0.135225	-0.127914	-0.11946	-0.11501	-0.184353	-0.213749	-0.221491
20191117	-0.119338	-0.130521	-0.12931	-0.13379	-0.210402	-0.241269	-0.241978
20191118	-0.131832	-0.137477	-0.130486	-0.125031	-0.213785	-0.244775	-0.244375
20191119	-0.130457	-0.131473	-0.134629	-0.133091	-0.224185	-0.254419	-0.250802
20191120	-0.142916	-0.140432	-0.148931	-0.150192	-0.231069	-0.264597	-0.270832
20191121	-0.146725	-0.141435	-0.145896	-0.15017	-0.238586	-0.275772	-0.272374
20191122	-0.16739	-0.150217	-0.16404	-0.17315	-0.267646	-0.300979	-0.295055
20191123	-0.195125	-0.168028	-0.183352	-0.187277	-0.278702	-0.308997	-0.296269
20191124	-0.184755	-0.168404	-0.178248	-0.181999	-0.280977	-0.319889	-0.307133
20191125	-0.210457	-0.203633	-0.215966	-0.221093	-0.334718	-0.366326	-0.363684
20191126	-0.215479	-0.233327	-0.233611	-0.231604	-0.35063	-0.374044	-0.366962
20191127	-0.225196	-0.233368	-0.234962	-0.23855	-0.376404	-0.393178	-0.380278
20191128	-0.245679	-0.25337	-0.254724	-0.264693	-0.377117	-0.397766	-0.398306
20191129	-0.232797	-0.24718	-0.251688	-0.259499	-0.364609	-0.391977	-0.405068
20191130	-0.242407	-0.250278	-0.26506	-0.276657	-0.384957	-0.415848	-0.428366
20191201	-0.280955	-0.278436	-0.286907	-0.298788	-0.399388	-0.433252	-0.443451
20191202	-0.264829	-0.256786	-0.273795	-0.301345	-0.38101	-0.424725	-0.450277
20191203	-0.253121	-0.248566	-0.2832	-0.318827	-0.39373	-0.445211	-0.480105
20191204	-0.222787	-0.245158	-0.286396	-0.316089	-0.3791	-0.444873	-0.49418
20191205	-0.201409	-0.231754	-0.266316	-0.299141	-0.38309	-0.431248	-0.488171
20191206	-0.217618	-0.236054	-0.263348	-0.304952	-0.388099	-0.441379	-0.501961
20191207	-0.19214	-0.237803	-0.279115	-0.321272	-0.395537	-0.456351	-0.520929
20191208	-0.175191	-0.237876	-0.278708	-0.324127	-0.390583	-0.45698	-0.540244
20191209	-0.189649	-0.234808	-0.282444	-0.331981	-0.401707	-0.472907	-0.55474
20191210	-0.235385	-0.24246	-0.280584	-0.319044	-0.391807	-0.472105	-0.563902
20191211	-0.229086	-0.238529	-0.261718	-0.303858	-0.374761	-0.450295	-0.533732
20191212	-0.253277	-0.269131	-0.290824	-0.327685	-0.421823	-0.490285	-0.552329
20191213	-0.274334	-0.296518	-0.317622	-0.348299	-0.457319	-0.5309	-0.587604
20191214	-0.298901	-0.330447	-0.339354	-0.375689	-0.501528	-0.568614	-0.622631
20191215	-0.31551	-0.343234	-0.373892	-0.413127	-0.549229	-0.616073	-0.676426
20191216	-0.333872	-0.362641	-0.383884	-0.424868	-0.579527	-0.650601	-0.706879
20191217	-0.331502	-0.375254	-0.417705	-0.471624	-0.640706	-0.707494	-0.754959
20191218	-0.401979	-0.443945	-0.497238	-0.538089	-0.731144	-0.820803	-0.855912
20191219	-0.43917	-0.485924	-0.538735	-0.585219	-0.769115	-0.878535	-0.913941
20191220	-0.430084	-0.487195	-0.546975	-0.604801	-0.814088	-0.916999	-0.938505
20191221	-0.44224	-0.478509	-0.543714	-0.597234	-0.794993	-0.898098	-0.920165
20191222	-0.412248	-0.459279	-0.51016	-0.57339	-0.773909	-0.869827	-0.900513
20191223	-0.413068	-0.451412	-0.502021	-0.580852	-0.806695	-0.898341	-0.930266
20191224	-0.390925	-0.441716	-0.497693	-0.587783	-0.810714	-0.912987	-0.958847
20191225	-0.394829	-0.448498	-0.505417	-0.608835	-0.834902	-0.92801	-0.983525
20191226	-0.38592	-0.450892	-0.528847	-0.627937	-0.867999	-0.963743	-1.02684
20191227	-0.372069	-0.445364	-0.525209	-0.63071	-0.8625	-0.97797	-1.05981
20191228	-0.372284	-0.460758	-0.558312	-0.662634	-0.890676	-1.01089	-1.11214
20191229	-0.406883	-0.481287	-0.59128	-0.698272	-0.920385	-1.05475	-1.16173
20191230	-0.414361	-0.50204	-0.613076	-0.712357	-0.908291	-1.05451	-1.15879
20191231	-0.422932	-0.509702	-0.62886	-0.742639	-0.919563	-1.06694	-1.17125
20200101	-0.395363	-0.49403	-0.626817	-0.736972	-0.924414	-1.07531	-1.16672
20200102	-0.387452	-0.4996	-0.62371	-0.736297	-0.931986	-1.08144	-1.16135
20200103	-0.419846	-0.520914	-0.630783	-0.74291	-0.939415	-1.08959	-1.17043
20200104	-0.393666	-0.524417	-0.633285	-0.751489	-0.955211	-1.10656	-1.18655
20200105	-0.400521	-0.532603	-0.652416	-0.767637	-0.97539	-1.12002	-1.19462
20200106	-0.413072	-0.550794	-0.666194	-0.779667	-1.00955	-1.14001	-1.20589
20200107	-0.445616	-0.574836	-0.67505	-0.784002	-1.03253	-1.16301	-1.22848
20200108	-0.446911	-0.608352	-0.697861	-0.806305	-1.04442	-1.17269	-1.24792
20200109	-0.479457	-0.599334	-0.708221	-0.808652	-1.04961	-1.18785	-1.26445
20200110	-0.488599	-0.6241	-0.735103	-0.832147	-1.06976	-1.19379	-1.27734
20200111	-0.480323	-0.620053	-0.734022	-0.840115	-1.07728	-1.19438	-1.27875
20200112	-0.47948	-0.608969	-0.729403	-0.840964	-1.07309	-1.20218	-1.29202
20200113	-0.464429	-0.595701	-0.727816	-0.846343	-1.08754	-1.224	-1.30509
20200114	-0.443612	-0.581239	-0.72082	-0.843099	-1.08772	-1.20887	-1.30154
20200115	-0.459467	-0.572684	-0.711756	-0.843072	-1.08967	-1.22922	-1.30782
20200116	-0.469105	-0.593487	-0.720662	-0.853173	-1.10346	-1.2518	-1.3228
20200117	-0.439454	-0.563629	-0.700066	-0.840022	-1.09528	-1.25544	-1.32728
20200118	-0.443841	-0.557388	-0.687032	-0.822491	-1.05422	-1.22925	-1.32528
20200119	-0.451576	-0.544103	-0.675923	-0.807456	-1.03046	-1.21039	-1.31645
20200120	-0.449921	-0.537115	-0.656872	-0.786756	-1.01211	-1.18916	-1.30096
20200121	-0.458556	-0.53055	-0.648275	-0.780411	-0.986923	-1.17694	-1.29264
20200122	-0.447075	-0.525337	-0.646668	-0.777648	-0.965918	-1.15416	-1.28147
20200123	-0.435092	-0.512763	-0.630479	-0.766913	-0.935839	-1.12345	-1.27269
20200124	-0.444213	-0.545606	-0.637395	-0.758209	-0.926242	-1.10432	-1.25407
20200125	-0.460465	-0.534331	-0.630762	-0.746259	-0.919703	-1.09094	-1.24523
20200126	-0.461861	-0.560053	-0.659189	-0.784522	-0.959629	-1.13207	-1.27752
20200127	-0.468761	-0.570259	-0.672694	-0.801621	-0.994245	-1.16867	-1.30417
20200128	nan	nan	nan	nan	nan	nan	nan
20200129	nan	nan	nan	nan	nan	nan	nan
20200130	nan	nan	nan	nan	nan	nan	nan
20200131	nan	nan	nan	nan	nan	nan	nan
20200201	nan	nan	nan	nan	nan	nan	nan
20200202	nan	nan	nan	nan	nan	nan	nan
20200203	-0.463214	-0.568474	-0.698691	-0.824554	-1.02711	-1.20074	-1.32462
20200204	-0.465807	-0.545493	-0.692164	-0.825637	-1.02154	-1.21203	-1.32608
20200205	-0.459145	-0.547758	-0.704702	-0.844522	-1.03018	-1.21183	-1.3291
20200206	-0.447596	-0.545061	-0.689595	-0.814968	-1.01361	-1.19827	-1.31411
20200207	-0.456037	-0.540118	-0.685419	-0.829323	-1.02098	-1.21788	-1.3207
20200208	-0.423823	-0.51645	-0.656379	-0.804224	-0.983742	-1.17186	-1.29307
20200209	-0.40181	-0.510286	-0.648795	-0.783002	-0.949246	-1.1443	-1.27175
20200210	-0.362229	-0.514706	-0.653754	-0.773071	-0.923352	-1.1249	-1.25368
20200211	-0.377411	-0.513357	-0.649973	-0.77465	-0.920901	-1.11896	-1.23378
20200212	-0.357011	-0.51915	-0.639243	-0.759228	-0.909868	-1.1125	-1.22566
20200213	-0.347908	-0.555014	-0.662606	-0.780974	-0.913635	-1.13421	-1.24584
20200214	-0.319609	-0.510457	-0.618423	-0.756773	-0.871794	-1.08279	-1.22764
20200215	-0.335726	-0.488889	-0.603469	-0.736978	-0.848296	-1.05592	-1.21279
20200216	-0.349881	-0.479196	-0.583166	-0.716016	-0.824705	-1.03259	-1.19973
20200217	-0.328095	-0.472658	-0.570513	-0.697846	-0.821494	-1.01919	-1.18557
20200218	-0.334131	-0.466602	-0.563016	-0.682191	-0.797567	-0.99862	-1.16946
20200219	-0.297927	-0.429555	-0.560194	-0.683978	-0.796121	-0.984824	-1.16014
20200220	-0.300008	-0.43385	-0.556019	-0.675299	-0.785602	-0.976792	-1.15593
20200221	-0.317191	-0.461236	-0.566163	-0.675335	-0.779449	-0.970253	-1.13469
20200222	-0.313275	-0.464178	-0.568586	-0.672178	-0.773483	-0.965967	-1.12604
20200223	-0.324379	-0.473878	-0.567968	-0.671593	-0.755379	-0.955605	-1.12014
20200224	-0.341738	-0.471706	-0.566819	-0.669404	-0.746139	-0.942022	-1.09835
20200225	-0.30549	-0.444941	-0.553402	-0.657854	-0.737282	-0.920683	-1.08837
20200226	-0.321233	-0.456785	-0.552871	-0.646034	-0.717977	-0.902212	-1.0646
20200227	-0.269394	-0.414523	-0.532439	-0.625283	-0.701617	-0.874208	-1.03595
20200228	-0.277515	-0.434138	-0.549431	-0.632807	-0.711521	-0.885504	-1.04624
20200229	-0.296027	-0.446395	-0.561461	-0.647701	-0.723314	-0.89505	-1.04943
20200301	-0.302429	-0.441558	-0.561864	-0.648497	-0.724825	-0.884476	-1.03645
20200302	-0.287783	-0.434124	-0.544531	-0.635226	-0.703367	-0.862551	-1.02183
20200303	-0.308659	-0.432821	-0.544701	-0.622658	-0.68837	-0.853786	-0.996445
20200304	-0.270259	-0.398476	-0.506939	-0.604509	-0.671357	-0.820963	-0.970267
20200305	-0.31603	-0.431022	-0.51802	-0.609914	-0.668865	-0.833363	-0.972979
20200306	-0.316821	-0.428599	-0.519992	-0.617027	-0.692794	-0.836401	-0.965548
20200307	-0.315145	-0.427069	-0.526402	-0.62438	-0.710582	-0.847735	-0.970284
20200308	-0.316076	-0.434138	-0.533873	-0.632449	-0.732261	-0.856469	-0.969274
20200309	-0.350955	-0.443853	-0.547191	-0.645141	-0.748644	-0.880765	-0.982911
20200310	-0.341785	-0.456474	-0.570215	-0.667467	-0.791459	-0.921342	-1.01125
20200311	-0.350339	-0.484415	-0.587144	-0.692957	-0.807529	-0.949275	-1.035
20200312	-0.338307	-0.473034	-0.588957	-0.695401	-0.799123	-0.940341	-1.04068
20200313	-0.324269	-0.472271	-0.591846	-0.700715	-0.814176	-0.952854	-1.05311
20200314	-0.314812	-0.466066	-0.589724	-0.69688	-0.814146	-0.948464	-1.05968
20200315	-0.285521	-0.452265	-0.586323	-0.703965	-0.820153	-0.959654	-1.06823
20200316	-0.281646	-0.452633	-0.591954	-0.714374	-0.831258	-0.968185	-1.07779
20200317	-0.298365	-0.440134	-0.570335	-0.698954	-0.802099	-0.939905	-1.07026
20200318	-0.295936	-0.43434	-0.579391	-0.700362	-0.794124	-0.935944	-1.06202
20200319	-0.300023	-0.448082	-0.582416	-0.699987	-0.783938	-0.950306	-1.07896
20200320	-0.308504	-0.43437	-0.563671	-0.674717	-0.757772	-0.919831	-1.05846
20200321	-0.317781	-0.416863	-0.538244	-0.653972	-0.723298	-0.887809	-1.02925
20200322	-0.290268	-0.394506	-0.508827	-0.635433	-0.711552	-0.84896	-0.991084
20200323	-0.265941	-0.367922	-0.488776	-0.617058	-0.69595	-0.828743	-0.965277
20200324	-0.23728	-0.338862	-0.471594	-0.606866	-0.67664	-0.807233	-0.940311
20200325	-0.273581	-0.360019	-0.488295	-0.614136	-0.697416	-0.816163	-0.947001
20200326	-0.269479	-0.360687	-0.491937	-0.621856	-0.697641	-0.804732	-0.937209
20200327	-0.251389	-0.357548	-0.488415	-0.613646	-0.700934	-0.804555	-0.932969
20200328	-0.22047	-0.356022	-0.48762	-0.607623	-0.690868	-0.79406	-0.919191
20200329	-0.184664	-0.345847	-0.491186	-0.598607	-0.655617	-0.772475	-0.897342
20200330	-0.172882	-0.339502	-0.47644	-0.584757	-0.619806	-0.726497	-0.854441
20200331	-0.188241	-0.374158	-0.497738	-0.604259	-0.645065	-0.747574	-0.868334
20200401	-0.152656	-0.34395	-0.471478	-0.567967	-0.594739	-0.702027	-0.834593
20200402	-0.114649	-0.279412	-0.429066	-0.52955	-0.575715	-0.677461	-0.805809
20200403	-0.136534	-0.275227	-0.426892	-0.526709	-0.579869	-0.677892	-0.804663
20200404	-0.138122	-0.278295	-0.421956	-0.527769	-0.580256	-0.679484	-0.80657
20200405	-0.138206	-0.332807	-0.458897	-0.577032	-0.646418	-0.741183	-0.864598
20200406	-0.185117	-0.373195	-0.498058	-0.622456	-0.700551	-0.814706	-0.926983
20200407	-0.277124	-0.418468	-0.537042	-0.673637	-0.779862	-0.900407	-1.0051
20200408	-0.296063	-0.438676	-0.559095	-0.709114	-0.83873	-0.972623	-1.06267
20200409	-0.367641	-0.502167	-0.6187	-0.772642	-0.897868	-1.03052	-1.13858
20200410	-0.384838	-0.513169	-0.643543	-0.7828	-0.898673	-1.04112	-1.17075
20200411	-0.39872	-0.517117	-0.644467	-0.790885	-0.900578	-1.05097	-1.20074
20200412	-0.371743	-0.49391	-0.634823	-0.761775	-0.848286	-1.02406	-1.19635
20200413	-0.399093	-0.490317	-0.61646	-0.744678	-0.814118	-1.00001	-1.17909
20200414	-0.34862	-0.46058	-0.583619	-0.703026	-0.742916	-0.939991	-1.131
20200415	-0.366606	-0.467993	-0.580515	-0.697461	-0.71456	-0.919737	-1.12329
20200416	-0.344803	-0.480666	-0.57991	-0.684223	-0.689124	-0.898079	-1.10221
20200417	-0.324007	-0.456607	-0.567695	-0.672958	-0.673603	-0.877838	-1.08346
20200418	-0.317189	-0.447526	-0.551343	-0.66298	-0.658662	-0.865768	-1.05964
20200419	-0.307044	-0.431734	-0.53487	-0.644505	-0.642887	-0.835073	-1.03543
20200420	-0.308495	-0.425742	-0.523242	-0.635389	-0.624511	-0.817765	-1.01879
20200421	-0.31427	-0.422545	-0.522178	-0.626068	-0.608251	-0.791165	-0.986755
20200422	-0.32935	-0.421955	-0.509996	-0.609437	-0.571989	-0.736321	-0.930295
20200423	-0.311245	-0.392115	-0.481349	-0.581171	-0.538406	-0.684914	-0.890652
20200424	-0.31792	-0.403704	-0.475409	-0.569183	-0.524393	-0.651914	-0.847261
20200425	-0.34589	-0.400157	-0.479552	-0.563646	-0.512343	-0.62731	-0.815582
20200426	-0.339786	-0.393842	-0.478041	-0.551465	-0.49287	-0.595153	-0.777808
20200427	-0.319737	-0.377276	-0.465353	-0.540448	-0.47862	-0.563983	-0.738672
20200428	-0.232786	-0.346273	-0.43046	-0.51503	-0.44606	-0.541921	-0.707804
20200429	-0.195517	-0.331749	-0.421974	-0.501865	-0.438553	-0.5237	-0.683395
20200430	-0.218788	-0.331302	-0.405632	-0.486785	-0.430493	-0.504573	-0.666262
20200501	-0.199705	-0.317239	-0.386006	-0.473109	-0.405989	-0.474533	-0.639469
20200502	-0.186384	-0.314734	-0.379299	-0.460925	-0.396561	-0.463322	-0.62308
20200503	-0.201822	-0.317153	-0.37283	-0.452575	-0.397916	-0.44688	-0.602589
20200504	-0.204391	-0.331058	-0.374962	-0.449519	-0.395722	-0.441492	-0.58938
20200505	-0.239876	-0.336498	-0.387389	-0.454935	-0.401814	-0.436446	-0.570936
20200506	-0.245691	-0.337061	-0.382991	-0.439791	-0.383644	-0.423285	-0.551766
20200507	-0.274547	-0.337603	-0.37658	-0.425383	-0.374607	-0.405782	-0.528984
20200508	-0.264257	-0.337786	-0.375622	-0.412885	-0.375216	-0.397951	-0.500677
20200509	-0.242848	-0.318621	-0.348722	-0.390644	-0.353456	-0.384608	-0.473457
20200510	-0.230098	-0.303685	-0.332526	-0.373968	-0.341497	-0.367193	-0.450777
20200511	-0.207465	-0.272576	-0.312126	-0.365783	-0.341078	-0.356208	-0.435134
20200512	-0.189865	-0.263928	-0.305973	-0.369788	-0.331592	-0.348834	-0.429504
20200513	-0.179825	-0.243767	-0.301082	-0.366972	-0.336971	-0.348898	-0.420672
20200514	-0.158639	-0.221408	-0.286092	-0.349128	-0.325794	-0.338382	-0.405368
20200515	-0.170671	-0.216272	-0.281892	-0.34971	-0.320987	-0.319621	-0.38795
20200516	-0.138913	-0.218393	-0.290092	-0.347753	-0.320696	-0.323474	-0.384765
20200517	-0.139032	-0.218801	-0.285767	-0.348951	-0.319395	-0.324628	-0.380049
20200518	-0.146347	-0.228144	-0.289727	-0.34633	-0.316412	-0.317167	-0.368135
20200519	-0.165829	-0.227294	-0.280377	-0.330122	-0.302413	-0.299475	-0.346095
20200520	-0.145925	-0.235715	-0.271311	-0.315595	-0.297008	-0.293072	-0.337937
20200521	-0.195954	-0.262019	-0.279475	-0.316487	-0.301167	-0.278909	-0.328804
20200522	-0.161333	-0.225985	-0.236832	-0.293609	-0.239645	-0.216456	-0.287537
20200523	-0.175095	-0.228032	-0.230953	-0.272981	-0.213976	-0.182446	-0.257304
20200524	-0.1878	-0.22255	-0.221353	-0.260577	-0.1927	-0.162808	-0.227709
20200525	-0.167992	-0.207137	-0.201646	-0.24141	-0.172385	-0.135274	-0.209349
20200526	-0.174735	-0.200481	-0.19505	-0.234674	-0.149316	-0.1153	-0.188401
20200527	-0.165488	-0.1859	-0.189125	-0.222666	-0.124245	-0.112307	-0.172683
20200528	-0.127063	-0.160875	-0.170588	-0.209805	-0.106501	-0.0910658	-0.148931
20200529	-0.102327	-0.193452	-0.204372	-0.216518	-0.121279	-0.103411	-0.147234
20200530	-0.122968	-0.180274	-0.203905	-0.2133	-0.122563	-0.101917	-0.137033
20200531	-0.110122	-0.16498	-0.19103	-0.198459	-0.108075	-0.0904702	-0.122689
20200601	-0.0627231	-0.143884	-0.19276	-0.2086	-0.115112	-0.101925	-0.14324
20200602	-0.0823535	-0.143325	-0.192217	-0.211265	-0.118836	-0.112967	-0.148944
20200603	-0.112407	-0.167907	-0.20704	-0.226693	-0.136735	-0.114423	-0.145863
20200604	-0.0383193	-0.10962	-0.181386	-0.204559	-0.135187	-0.116976	-0.156602
20200605	-0.0132037	-0.106962	-0.170211	-0.199269	-0.141542	-0.128934	-0.169096
20200606	-0.0487689	-0.115194	-0.175777	-0.200287	-0.147705	-0.138682	-0.179391
20200607	-0.0593569	-0.120249	-0.188026	-0.211456	-0.162525	-0.146764	-0.186381
20200608	-0.0590818	-0.135623	-0.183832	-0.202289	-0.150289	-0.12759	-0.159882
20200609	-0.0523193	-0.128625	-0.165555	-0.182731	-0.126772	-0.099794	-0.13805
20200610	-0.0469836	-0.098258	-0.144024	-0.163424	-0.0960636	-0.0720741	-0.115185
20200611	-0.113983	-0.157199	-0.16488	-0.176642	-0.0868387	-0.0600363	-0.0997738
20200612	-0.0846816	-0.144046	-0.159513	-0.172067	-0.0648723	-0.0291641	-0.0711048
20200613	-0.0521561	-0.130401	-0.143264	-0.151901	-0.0325407	0.0046004	-0.0398245
20200614	-0.0310839	-0.0975756	-0.122548	-0.133414	-0.0024138	0.028426	-0.0146286
20200615	-0.0246539	-0.0766562	-0.102282	-0.112063	0.0199849	0.0536342	0.0100901
20200616	-0.020984	-0.0650542	-0.0976745	-0.110031	0.0203664	0.0725419	0.0339898
20200617	-0.00919421	-0.0601714	-0.0821544	-0.0929181	0.0257777	0.0965356	0.0612792
20200618	0.0235469	-0.0495075	-0.0778258	-0.0728758	0.0424435	0.115919	0.0936438
20200619	0.0400157	-0.0384594	-0.0519124	-0.0579823	0.0624365	0.13419	0.109598
20200620	0.0371991	-0.0449147	-0.0500076	-0.049285	0.0572665	0.136826	0.127877
20200621	0.021043	-0.0603846	-0.054467	-0.0466674	0.0622937	0.150651	0.14163
20200622	0.0231877	-0.0629442	-0.0485356	-0.0408384	0.0683985	0.150845	0.151085
20200623	0.0557313	-0.0671237	-0.0537562	-0.0421354	0.0782198	0.162512	0.155948
20200624	0.0927423	-0.0731466	-0.0559021	-0.0408562	0.0838523	0.17012	0.166274
20200625	0.0855782	-0.0252889	-0.0427013	-0.03619	0.0914487	0.175872	0.180596
20200626	0.0809627	-0.010872	-0.0327131	-0.0205052	0.0980805	0.184746	0.188713
20200627	0.0821249	-0.0156518	-0.0248906	-0.0117411	0.10578	0.191137	0.206944
20200628	0.0669989	-0.0171806	-0.0170301	0.000147773	0.114492	0.2002	0.220433
20200629	0.0847762	-0.0370222	-0.0217436	0.00413411	0.12017	0.213389	0.242208
20200630	0.11447	-0.044732	-0.0128981	0.0115486	0.120443	0.226525	0.264027
20200701	0.0553246	-0.0450633	0.000757765	0.0241492	0.134076	0.243392	0.274307
20200702	0.0830717	-0.0640808	-0.00661693	0.0405133	0.156328	0.262208	0.282645
20200703	0.0988492	-0.0598853	-0.00307085	0.0384269	0.160425	0.270475	0.2955
20200704	0.0627677	-0.0417023	0.00793892	0.0549299	0.179846	0.293675	0.314375
20200705	0.0794527	-0.0330491	0.0141705	0.0618197	0.204929	0.307072	0.328612
20200706	0.089734	0.00356461	0.037876	0.0781276	0.218781	0.332476	0.353305
20200707	0.111664	0.0252967	0.0497864	0.0875865	0.223125	0.340447	0.360123
20200708	0.107917	0.0367403	0.058629	0.0931135	0.237617	0.354829	0.377034
20200709	0.119734	0.026205	0.0598448	0.100702	0.242092	0.368327	0.393891
20200710	0.10848	0.0293596	0.0585176	0.116421	0.27283	0.38823	0.415866
20200711	0.126715	0.0431386	0.0718788	0.121544	0.284869	0.404694	0.43557
20200712	0.102343	0.0590993	0.0934995	0.136842	0.298372	0.426324	0.454988
20200713	0.104826	0.0586658	0.0965589	0.143007	0.318594	0.445437	0.47424
20200714	0.135044	0.0884696	0.123395	0.172182	0.347285	0.484478	0.499277
20200715	0.144848	0.102727	0.140125	0.188468	0.360941	0.492321	0.513391
20200716	0.161719	0.111591	0.150921	0.191481	0.372565	0.500514	0.532113
20200717	0.189546	0.130019	0.157825	0.202204	0.364257	0.500794	0.541253
20200718	0.209199	0.138997	0.170567	0.211619	0.366948	0.504528	0.552084
20200719	0.194309	0.132848	0.169303	0.218785	0.378472	0.510648	0.567335
20200720	0.236866	0.15412	0.174553	0.234964	0.389625	0.510188	0.584364
20200721	0.220351	0.141813	0.181866	0.246456	0.394992	0.506987	0.58123
20200722	0.193892	0.136185	0.189406	0.25568	0.407818	0.51814	0.595622
20200723	0.185278	0.139249	0.190074	0.268992	0.419494	0.537793	0.613211
20200724	0.164504	0.151978	0.219766	0.279807	0.443188	0.560048	0.633573
20200725	0.174377	0.162588	0.226054	0.285809	0.454995	0.571059	0.643741
20200726	0.202545	0.179881	0.241994	0.300039	0.470602	0.588586	0.658337
20200727	0.202197	0.187537	0.244261	0.302518	0.467152	0.601821	0.660085
20200728	0.214636	0.198252	0.250008	0.311771	0.46963	0.609334	0.671063
20200729	0.234778	0.213974	0.252534	0.316005	0.491872	0.627703	0.682865
20200730	0.249283	0.228388	0.270058	0.32075	0.494335	0.638803	0.695175
20200731	0.243211	0.228273	0.261079	0.319532	0.501981	0.640013	0.699491
20200801	0.24153	0.222806	0.268399	0.326586	0.503412	0.649659	0.715851
20200802	0.230873	0.22824	0.27152	0.33047	0.500323	0.660336	0.722855
20200803	0.238649	0.2324	0.286354	0.339988	0.513194	0.674036	0.738619
20200804	0.22344	0.22206	0.281905	0.341646	0.503613	0.673437	0.74543
20200805	0.229658	0.239365	0.295613	0.348567	0.503591	0.670675	0.748397
20200806	0.223078	0.22909	0.289865	0.356747	0.507919	0.678755	0.759179
20200807	0.252321	0.234747	0.28855	0.359503	0.517573	0.688062	0.768058
20200808	0.256473	0.247927	0.297361	0.371636	0.529548	0.704392	0.784172
20200809	0.281107	0.255349	0.309634	0.38326	0.552883	0.717453	0.793588
20200810	0.280894	0.256098	0.309356	0.389807	0.551145	0.724471	0.800786
20200811	0.298878	0.279247	0.324601	0.408162	0.562696	0.735348	0.816723
20200812	0.278852	0.264828	0.326334	0.414945	0.568699	0.749186	0.819075
20200813	0.297889	0.275604	0.338926	0.425117	0.580838	0.759145	0.832892
20200814	0.279877	0.276412	0.34434	0.421768	0.571276	0.763253	0.838222
20200815	0.259511	0.280945	0.360826	0.42898	0.581067	0.775911	0.848778
20200816	0.295407	0.287913	0.353741	0.43054	0.577355	0.785349	0.861314
20200817	0.303613	0.295584	0.361807	0.437002	0.590907	0.803086	0.874292
20200818	0.317163	0.314693	0.37773	0.45594	0.616028	0.814365	0.88446
20200819	0.338556	0.336167	0.384151	0.471515	0.628538	0.834167	0.900181
20200820	0.348788	0.357258	0.404039	0.478993	0.644097	0.834944	0.911235
20200821	0.365212	0.362126	0.417765	0.495509	0.670038	0.850294	0.916501
20200822	0.349923	0.373246	0.420938	0.492872	0.676269	0.861973	0.91828
20200823	0.350167	0.373155	0.432251	0.502479	0.686525	0.865337	0.9249
20200824	0.353911	0.375655	0.443279	0.513451	0.705957	0.882189	0.946021
20200825	0.348661	0.383174	0.443616	0.516745	0.736403	0.899035	0.955221
20200826	0.357863	0.38869	0.448809	0.526904	0.738396	0.899572	0.96363
20200827	0.352	0.377382	0.448607	0.526197	0.732245	0.903901	0.965122
20200828	0.333927	0.376876	0.44756	0.530654	0.745035	0.917981	0.97506
20200829	0.321176	0.362816	0.445083	0.52442	0.742782	0.914683	0.971274
20200830	0.329621	0.356797	0.443459	0.526797	0.741456	0.913822	0.980138
20200831	0.276057	0.326531	0.426541	0.514543	0.714587	0.887228	0.963258
20200901	0.290053	0.315927	0.423738	0.520368	0.708174	0.880136	0.968126
20200902	0.289096	0.299678	0.416564	0.516739	0.715677	0.887146	0.97174
20200903	0.267632	0.295663	0.415961	0.528945	0.724451	0.895195	0.983201
20200904	0.236329	0.271896	0.416594	0.531677	0.716296	0.8919	0.984669
20200905	0.248269	0.285469	0.423644	0.546552	0.733616	0.90083	0.977534
20200906	0.263383	0.300064	0.425864	0.551574	0.73804	0.897682	0.975245
20200907	0.272752	0.299276	0.422906	0.554802	0.738704	0.900726	0.971148
20200908	0.254778	0.28473	0.421256	0.545079	0.728145	0.884401	0.960345
20200909	0.260263	0.290544	0.414764	0.537037	0.691901	0.859929	0.946868
20200910	0.264542	0.287389	0.408043	0.523444	0.671432	0.846305	0.927481
20200911	0.273505	0.299796	0.409559	0.522932	0.662772	0.821048	0.913821
20200912	0.23017	0.287469	0.397203	0.517793	0.638397	0.805348	0.896979
20200913	0.224524	0.280904	0.391835	0.509558	0.622339	0.792531	0.877404
20200914	0.24943	0.295844	0.402474	0.517241	0.627583	0.788067	0.866649
20200915	0.2539	0.315101	0.403793	0.517795	0.63458	0.787757	0.865508
20200916	0.251717	0.311725	0.411939	0.526873	0.651721	0.794049	0.866383
20200917	0.246302	0.3218	0.421237	0.537541	0.64693	0.789708	0.865882
20200918	0.263774	0.339443	0.429328	0.539083	0.65924	0.783346	0.8593
20200919	0.274628	0.33124	0.422139	0.52971	0.653447	0.780809	0.859871
20200920	0.258371	0.322342	0.420815	0.533273	0.644891	0.781377	0.862266
20200921	0.242153	0.304854	0.403988	0.518258	0.632751	0.776237	0.857164
20200922	0.212583	0.296087	0.41509	0.528292	0.638868	0.772696	0.846962
20200923	0.187826	0.287578	0.411003	0.525525	0.619619	0.756996	0.836764
20200924	0.185306	0.286485	0.416127	0.528026	0.61678	0.755891	0.835118
20200925	0.241979	0.296956	0.421857	0.52476	0.604893	0.746747	0.826844
20200926	0.255636	0.304961	0.425048	0.530416	0.608059	0.747214	0.828279
20200927	0.262373	0.310319	0.433453	0.536022	0.614818	0.746434	0.823478
20200928	0.295699	0.334153	0.455163	0.557394	0.641319	0.762553	0.829618
20200929	0.29046	0.326737	0.442276	0.549592	0.628401	0.752916	0.82696
20200930	0.283	0.321898	0.438622	0.547057	0.627497	0.753069	0.828316
20201001	0.292166	0.318062	0.434224	0.536065	0.613295	0.741332	0.820521
20201002	0.276901	0.307342	0.42046	0.531693	0.610759	0.740495	0.822256
20201003	0.248685	0.291934	0.413025	0.521027	0.597281	0.72918	0.810597
20201004	0.244048	0.286575	0.405249	0.511589	0.587004	0.719367	0.803727
20201005	0.229319	0.280747	0.391981	0.495558	0.565706	0.707218	0.792227
20201006	0.222389	0.281136	0.389394	0.488674	0.551253	0.698965	0.789988
20201007	0.210172	0.269079	0.386778	0.485384	0.543939	0.683148	0.776089
20201008	0.226241	0.274084	0.382572	0.481703	0.544266	0.682696	0.769943
20201009	0.21069	0.246748	0.363815	0.480461	0.541089	0.680929	0.762688
20201010	0.216263	0.253792	0.37828	0.495462	0.550869	0.679585	0.754728
20201011	0.227207	0.256344	0.376409	0.493839	0.550352	0.672315	0.753593
20201012	0.205042	0.241274	0.371292	0.491319	0.545822	0.662668	0.743004
20201013	0.194139	0.233352	0.364807	0.494792	0.543398	0.659563	0.729698
20201014	0.194335	0.242866	0.360265	0.484536	0.536463	0.657175	0.72889
20201015	0.185128	0.247754	0.360285	0.474437	0.523006	0.642352	0.711616
20201016	0.198695	0.265411	0.366438	0.469284	0.514107	0.630996	0.699526
20201017	0.200217	0.261204	0.358963	0.460291	0.506831	0.622346	0.690142
20201018	0.189803	0.25343	0.354105	0.451008	0.490926	0.605524	0.678317
20201019	0.196005	0.259551	0.351833	0.443568	0.488938	0.598517	0.676194
20201020	0.20354	0.267065	0.349034	0.444208	0.48202	0.587133	0.663642
20201021	0.190718	0.258183	0.34851	0.43894	0.469827	0.574956	0.657955
20201022	0.201433	0.277868	0.353807	0.442702	0.463807	0.562777	0.647373
20201023	0.216952	0.288688	0.365678	0.451671	0.465062	0.548403	0.636014
20201024	0.192897	0.274578	0.348596	0.429647	0.437224	0.512418	0.603035
20201025	0.186431	0.269071	0.342641	0.425676	0.421058	0.493415	0.578995
20201026	0.1657	0.256867	0.336215	0.412584	0.392963	0.463592	0.551055
20201027	0.141331	0.242699	0.325769	0.397788	0.371799	0.437158	0.522343
20201028	0.1253	0.218967	0.300583	0.367998	0.355401	0.413789	0.482739
20201029	0.113128	0.193333	0.294103	0.356982	0.331098	0.387279	0.455719
20201030	0.0963323	0.176083	0.273373	0.343345	0.318104	0.380776	0.444217
20201031	0.107611	0.192697	0.282284	0.351545	0.324712	0.386794	0.440782
20201101	0.104714	0.17419	0.273933	0.34224	0.321609	0.375256	0.433243
20201102	0.0852167	0.142154	0.256284	0.328152	0.29765	0.361072	0.415632
20201103	0.0761954	0.128282	0.242692	0.311467	0.283172	0.33846	0.388577
20201104	0.139303	0.161137	0.264822	0.334409	0.287692	0.328622	0.388959
20201105	0.0953608	0.139435	0.229855	0.305015	0.269289	0.307395	0.370671
20201106	nan	nan	nan	nan	nan	nan	nan
20201107	0.0693171	0.12215	0.198215	0.271263	0.225709	0.26479	0.339713
20201108	0.0573925	0.109898	0.182577	0.244832	0.199486	0.23391	0.296674
20201109	0.066832	0.104969	0.173359	0.236711	0.181186	0.213074	0.274569
20201110	0.0679734	0.124503	0.178506	0.222007	0.16989	0.189437	0.253005
20201111	0.0996958	0.136053	0.190998	0.21971	0.159701	0.189197	0.253944
20201112	0.0553673	0.113595	0.179189	0.205089	0.154241	0.180623	0.232383
20201113	0.0712024	0.133302	0.181944	0.198023	0.139188	0.168058	0.216191
20201114	0.0778352	0.134803	0.184115	0.192722	0.134445	0.158596	0.190062
20201115	0.0800305	0.154428	0.190743	0.199283	0.150082	0.159971	0.196176
20201116	0.0820917	0.158306	0.189878	0.201583	0.143741	0.152868	0.181282
20201117	0.0722522	0.152107	0.190528	0.19641	0.134778	0.134026	0.163379
20201118	0.0561233	0.123317	0.170107	0.180375	0.12069	0.116385	0.134105
20201119	0.0646663	0.126307	0.162978	0.171138	0.106511	0.101514	0.115558
20201120	0.029442	0.0922363	0.150555	0.162081	0.090339	0.0839725	0.0915002
20201121	0.0233495	0.101523	0.149669	0.149624	0.0742224	0.0631836	0.0843468
20201122	-0.0273219	0.0576261	0.114449	0.118649	0.0247963	0.0180221	0.0457076
20201123	-0.0640261	0.0214579	0.0833103	0.0853941	-0.0166832	-0.0296424	0.00283787
20201124	-0.0764006	-0.00361628	0.0710635	0.0643869	-0.0350506	-0.0498742	-0.0177206
20201125	-0.092407	-0.0105061	0.0574642	0.0435185	-0.0712025	-0.0790179	-0.0471745
20201126	-0.076739	-0.0432311	0.0257361	0.0230835	-0.101389	-0.112386	-0.0748485
20201127	-0.065425	-0.0339515	0.0258607	0.0241164	-0.100186	-0.118415	-0.0868148
20201128	-0.0785942	-0.0475556	0.0132406	0.0110198	-0.116285	-0.138942	-0.119464
20201129	-0.0641246	-0.0370226	0.0114924	0.0109661	-0.114129	-0.143042	-0.131407
20201130	-0.0387309	0.003951	0.0292647	0.0114446	-0.117933	-0.139625	-0.139376
20201201	-0.0411184	0.00795917	0.0270012	0.00535095	-0.119067	-0.15681	-0.16094
20201202	-0.0368673	0.00700061	0.0139464	0.000625459	-0.120273	-0.169418	-0.17428
20201203	-0.0172304	0.0211289	0.020474	-0.0132079	-0.135075	-0.191553	-0.202677
20201204	-0.0462938	-0.00184251	0.00488715	-0.00915162	-0.149892	-0.218469	-0.228631
20201205	-0.00659669	0.00366815	0.0113034	-0.00609088	-0.12795	-0.207082	-0.242295
20201206	-0.0093404	0.0165773	0.0209802	-0.00887935	-0.142403	-0.233464	-0.260598
20201207	-0.0227548	0.0114603	0.0136484	-0.0188203	-0.17603	-0.269223	-0.2796
20201208	-0.0229756	-0.00600386	-0.014709	-0.0478789	-0.223406	-0.319462	-0.320897
20201209	-0.0553144	-0.0356999	-0.0337726	-0.0705218	-0.256354	-0.339542	-0.342138
20201210	-0.0377439	-0.037576	-0.0375873	-0.0767272	-0.276341	-0.36163	-0.363457
20201211	-0.0719988	-0.0204313	-0.0348086	-0.0831423	-0.27792	-0.374878	-0.361961
20201212	-0.0815908	-0.0227716	-0.0465529	-0.105003	-0.326012	-0.407979	-0.382987
20201213	-0.0984774	-0.0449624	-0.0716673	-0.118855	-0.371351	-0.443178	-0.409395
20201214	-0.106372	-0.0525466	-0.0738894	-0.123479	-0.38536	-0.455121	-0.43129
20201215	-0.0722215	-0.0306079	-0.0477514	-0.118555	-0.348684	-0.4237	-0.405883
20201216	-0.0407324	-0.0206182	-0.0521583	-0.120898	-0.346061	-0.430837	-0.415726
20201217	-0.0367854	-0.0274894	-0.0532275	-0.13333	-0.342239	-0.436776	-0.418184
20201218	-0.0579781	-0.0440665	-0.0735762	-0.14831	-0.355901	-0.463334	-0.430104
20201219	-0.136472	-0.0461885	-0.0725744	-0.139916	-0.362483	-0.463576	-0.42829
20201220	-0.19568	-0.0747746	-0.0914769	-0.163875	-0.358357	-0.464488	-0.434393
20201221	-0.156072	-0.0780901	-0.10266	-0.183451	-0.391151	-0.504626	-0.46937
20201222	-0.104893	-0.0863582	-0.105298	-0.179482	-0.43691	-0.52818	-0.491344
20201223	-0.183221	-0.080201	-0.0959258	-0.182725	-0.467364	-0.544204	-0.51788
20201224	-0.189146	-0.11796	-0.118592	-0.19299	-0.47942	-0.568282	-0.538075
20201225	-0.128126	-0.119749	-0.13403	-0.204	-0.492049	-0.587271	-0.554922
20201226	-0.156045	-0.129681	-0.13431	-0.208053	-0.484836	-0.582373	-0.546754
20201227	-0.138531	-0.108187	-0.120516	-0.197193	-0.467809	-0.559941	-0.529997
20201228	-0.141238	-0.087759	-0.0803674	-0.150601	-0.407655	-0.49664	-0.486521
20201229	-0.0779069	-0.0214421	-0.045885	-0.128284	-0.329738	-0.442857	-0.455627
20201230	-0.0359689	-0.00904794	-0.0459761	-0.12009	-0.304756	-0.424597	-0.446045
20201231	-0.0132221	0.00557778	-0.0221953	-0.107701	-0.265714	-0.37833	-0.412451
20210101	-0.00455336	0.0127249	-0.0158243	-0.0905761	-0.23329	-0.344612	-0.388563
20210102	0.000543043	0.0254069	-0.0101242	-0.0804478	-0.223623	-0.338793	-0.3696
20210103	0.00975379	0.0188867	-0.0116177	-0.0838393	-0.234031	-0.342088	-0.361692
20210104	0.0123939	-0.00138858	-0.0371306	-0.110449	-0.270821	-0.379485	-0.390352
20210105	-0.0737476	-0.0584134	-0.0959757	-0.150477	-0.316608	-0.420335	-0.425328
20210106	-0.0853477	-0.0560963	-0.112325	-0.173172	-0.351254	-0.452288	-0.439351
20210107	-0.132412	-0.0797274	-0.142377	-0.220954	-0.408063	-0.494701	-0.474021
20210108	-0.114415	-0.127943	-0.179176	-0.244176	-0.423641	-0.536673	-0.530211
20210109	-0.147419	-0.160443	-0.211324	-0.271317	-0.485583	-0.602026	-0.58455
20210110	-0.146802	-0.188823	-0.238088	-0.289856	-0.512576	-0.635476	-0.607201
20210111	-0.161522	-0.207645	-0.246355	-0.296598	-0.51777	-0.6393	-0.611354
20210112	-0.161269	-0.210294	-0.246126	-0.298525	-0.514893	-0.632288	-0.605389
20210113	-0.187647	-0.194415	-0.245312	-0.28629	-0.501416	-0.612852	-0.593458
20210114	-0.136862	-0.162145	-0.194593	-0.243313	-0.453853	-0.563673	-0.558724
20210115	-0.130229	-0.123926	-0.171572	-0.232631	-0.427562	-0.523042	-0.515652
20210116	-0.113313	-0.118156	-0.142649	-0.198461	-0.383695	-0.48536	-0.494635
20210117	-0.111961	-0.108247	-0.136866	-0.193632	-0.360656	-0.476452	-0.491597
20210118	-0.12632	-0.100919	-0.134196	-0.190098	-0.372567	-0.478106	-0.497543
20210119	-0.157346	-0.137692	-0.167748	-0.218809	-0.402238	-0.502722	-0.521462
20210120	-0.166335	-0.162614	-0.195142	-0.226833	-0.407582	-0.537163	-0.556729
20210121	-0.201325	-0.207623	-0.23021	-0.252338	-0.430244	-0.591478	-0.608959
20210122	-0.241574	-0.227546	-0.245714	-0.263696	-0.459261	-0.642017	-0.659181
20210123	-0.239501	-0.256633	-0.279605	-0.289248	-0.511961	-0.685473	-0.673692
20210124	-0.25446	-0.280641	-0.305824	-0.319389	-0.559512	-0.731057	-0.705446
20210125	-0.276345	-0.300653	-0.321631	-0.343198	-0.564131	-0.746343	-0.714976
20210126	-0.265521	-0.288449	-0.310013	-0.349842	-0.562703	-0.740739	-0.712459
20210127	-0.252885	-0.262894	-0.304572	-0.356567	-0.569599	-0.729973	-0.700593
20210128	-0.236882	-0.243244	-0.311319	-0.370384	-0.587528	-0.713746	-0.686242
20210129	-0.220599	-0.228508	-0.293544	-0.36657	-0.5775	-0.680236	-0.652801
20210130	-0.206082	-0.189382	-0.250621	-0.332908	-0.531362	-0.628545	-0.617732
20210131	-0.193231	-0.170977	-0.217297	-0.29978	-0.465583	-0.551492	-0.547822
20210201	-0.200019	-0.169587	-0.214001	-0.293643	-0.461019	-0.530644	-0.535711
20210202	-0.194222	-0.170381	-0.224282	-0.299385	-0.457599	-0.525191	-0.535396
20210203	-0.202124	-0.187674	-0.223822	-0.298309	-0.44334	-0.511222	-0.52469
20210204	-0.197561	-0.172592	-0.200823	-0.269132	-0.421113	-0.482856	-0.499521
20210205	-0.196343	-0.172994	-0.197737	-0.2656	-0.411348	-0.481514	-0.5007
20210206	-0.230327	-0.190727	-0.215829	-0.285686	-0.435339	-0.501361	-0.531756
20210207	-0.261296	-0.201229	-0.23595	-0.305645	-0.46603	-0.533498	-0.564242
20210208	-0.257903	-0.198184	-0.23032	-0.307509	-0.451201	-0.522028	-0.557644
20210209	-0.255465	-0.19798	-0.222351	-0.288743	-0.42988	-0.486817	-0.525077
20210210	-0.224867	-0.175102	-0.201387	-0.279982	-0.422588	-0.468552	-0.520209
20210211	-0.228563	-0.182598	-0.206857	-0.281943	-0.421238	-0.471594	-0.528189
20210212	-0.217403	-0.199062	-0.226907	-0.296173	-0.428176	-0.480013	-0.542822
20210213	-0.176825	-0.159007	-0.199501	-0.283904	-0.399726	-0.453021	-0.529935
20210214	-0.178071	-0.143042	-0.189742	-0.279311	-0.386879	-0.44596	-0.531178
20210215	-0.123428	-0.12841	-0.184649	-0.282184	-0.387228	-0.462947	-0.546719
20210216	-0.138171	-0.127596	-0.201609	-0.307951	-0.422125	-0.511054	-0.597393
20210217	-0.137605	-0.135515	-0.222277	-0.31486	-0.441692	-0.525191	-0.61128
20210218	-0.17407	-0.146999	-0.230162	-0.327565	-0.451923	-0.538043	-0.6157
20210219	-0.208059	-0.129396	-0.217292	-0.323335	-0.458302	-0.539313	-0.617163
20210220	-0.302505	-0.168148	-0.244426	-0.328914	-0.46452	-0.557425	-0.632995
20210221	-0.256222	-0.187965	-0.254452	-0.3397	-0.474878	-0.563589	-0.627725
20210222	-0.216599	-0.182642	-0.249175	-0.328468	-0.457236	-0.548426	-0.62123
20210223	-0.222843	-0.189474	-0.247846	-0.322267	-0.448117	-0.541777	-0.619399
20210224	-0.229283	-0.180513	-0.242926	-0.315782	-0.434599	-0.53557	-0.606818
20210225	-0.190533	-0.178381	-0.244969	-0.316621	-0.438135	-0.532025	-0.60784
20210226	-0.214177	-0.193819	-0.263382	-0.330056	-0.450858	-0.550614	-0.617107
20210227	-0.201408	-0.19164	-0.278495	-0.347722	-0.475235	-0.570188	-0.631907
20210228	-0.245193	-0.211368	-0.293668	-0.365355	-0.500169	-0.599926	-0.660186
20210301	-0.302647	-0.239125	-0.312941	-0.396534	-0.545142	-0.632232	-0.686617
20210302	-0.309994	-0.237906	-0.30638	-0.384566	-0.530982	-0.613898	-0.679062
20210303	-0.313921	-0.239465	-0.309207	-0.385111	-0.524696	-0.601167	-0.665583
20210304	-0.318707	-0.23463	-0.295619	-0.378818	-0.516528	-0.589509	-0.66394
20210305	-0.292408	-0.212297	-0.257124	-0.351954	-0.481624	-0.573992	-0.634155
20210306	-0.268459	-0.211823	-0.259106	-0.3415	-0.469415	-0.565325	-0.633742
20210307	-0.24647	-0.20473	-0.254599	-0.335109	-0.45458	-0.556823	-0.623242
20210308	-0.210636	-0.206923	-0.260213	-0.334771	-0.454622	-0.557557	-0.620927
20210309	-0.243577	-0.233137	-0.292256	-0.362569	-0.484475	-0.589232	-0.650098
20210310	-0.267715	-0.251978	-0.305883	-0.389406	-0.517055	-0.620674	-0.676278
20210311	-0.282178	-0.250683	-0.312364	-0.389201	-0.523781	-0.629749	-0.684152
20210312	-0.271052	-0.262371	-0.334128	-0.412146	-0.540833	-0.646285	-0.699617
20210313	-0.319679	-0.284295	-0.345654	-0.425785	-0.561683	-0.659891	-0.71198
20210314	-0.347999	-0.292743	-0.342566	-0.413276	-0.542412	-0.635491	-0.688977
20210315	-0.338146	-0.296974	-0.323873	-0.394111	-0.515173	-0.58695	-0.644654
20210316	-0.296628	-0.270108	-0.286918	-0.352573	-0.455116	-0.505799	-0.578456
20210317	-0.238274	-0.248117	-0.261253	-0.314781	-0.409108	-0.454293	-0.519422
20210318	-0.243087	-0.247342	-0.260549	-0.31097	-0.401462	-0.443928	-0.507422
20210319	-0.262797	-0.23119	-0.243868	-0.298444	-0.383197	-0.424938	-0.493437
20210320	-0.246807	-0.203117	-0.212523	-0.26977	-0.352917	-0.393354	-0.46665
20210321	-0.244323	-0.17567	-0.208184	-0.260867	-0.346832	-0.38951	-0.455759
20210322	-0.186067	-0.172652	-0.212941	-0.261671	-0.34914	-0.385701	-0.456754
20210323	-0.198135	-0.175495	-0.228852	-0.280128	-0.37154	-0.414094	-0.486337
20210324	-0.22559	-0.162956	-0.233525	-0.300541	-0.388698	-0.436204	-0.506284
20210325	-0.144014	-0.138365	-0.209671	-0.292431	-0.364335	-0.411984	-0.483133
20210326	-0.204295	-0.13233	-0.20886	-0.274891	-0.337897	-0.375627	-0.443561
20210327	-0.169266	-0.130828	-0.204353	-0.266392	-0.306451	-0.346957	-0.40842
20210328	-0.149019	-0.11891	-0.194688	-0.260936	-0.302363	-0.331697	-0.383057
20210329	-0.147328	-0.108797	-0.190246	-0.248795	-0.283458	-0.304098	-0.36873
20210330	-0.144915	-0.0966427	-0.16836	-0.234863	-0.257065	-0.264349	-0.333779
20210331	-0.0988242	-0.0996038	-0.153258	-0.215474	-0.219729	-0.221803	-0.289746
20210401	-0.0889342	-0.0978762	-0.150685	-0.198844	-0.197571	-0.196398	-0.255849
20210402	-0.0190375	-0.083119	-0.131437	-0.179836	-0.186434	-0.180658	-0.240624
20210403	-0.0123421	-0.0723831	-0.119767	-0.16929	-0.177324	-0.171215	-0.222958
20210404	0.00344219	-0.0646745	-0.117972	-0.158588	-0.167955	-0.148	-0.19869
20210405	0.114289	-0.036048	-0.0878823	-0.126812	-0.128816	-0.127819	-0.167305
20210406	0.0836652	-0.0294082	-0.0796938	-0.111894	-0.11565	-0.108118	-0.148662
20210407	0.0940724	-0.0274783	-0.0753453	-0.11196	-0.112862	-0.10301	-0.141657
20210408	0.0929402	-0.0243643	-0.0798488	-0.105282	-0.11622	-0.0974605	-0.132772
20210409	0.10405	-0.0375594	-0.0795807	-0.112143	-0.111119	-0.0951933	-0.134722
20210410	0.105117	-0.0391678	-0.0755819	-0.103865	-0.0973971	-0.0821122	-0.128488
20210411	0.136459	-0.0335436	-0.0808033	-0.109855	-0.1066	-0.0903218	-0.129747
20210412	0.0673769	-0.0621958	-0.105434	-0.132628	-0.132201	-0.0991882	-0.137388
20210413	0.0674003	-0.0735573	-0.120649	-0.148194	-0.145563	-0.111455	-0.153504
20210414	0.0238245	-0.0998908	-0.131533	-0.155899	-0.151315	-0.124357	-0.160063
20210415	-0.0128161	-0.118978	-0.148272	-0.16942	-0.164656	-0.141793	-0.175521
20210416	-0.00935633	-0.124247	-0.161833	-0.18063	-0.171875	-0.141774	-0.184726
20210417	-0.025018	-0.119307	-0.160578	-0.18103	-0.172283	-0.149385	-0.194181
20210418	0.0513691	-0.0930682	-0.137488	-0.160595	-0.149638	-0.13782	-0.176348
20210419	0.0589015	-0.0715383	-0.117619	-0.150294	-0.125405	-0.116715	-0.152476
20210420	0.0874881	-0.0620299	-0.102895	-0.137293	-0.111284	-0.102948	-0.141483
20210421	0.10185	-0.0200095	-0.0800282	-0.114231	-0.0966973	-0.0797536	-0.113689
20210422	0.133192	0.0468783	-0.0370106	-0.0815991	-0.0683806	-0.0726622	-0.09563
20210423	0.138187	0.0578759	-0.0316632	-0.0792991	-0.0639441	-0.0703204	-0.0989414
20210424	0.132539	0.036724	-0.0450942	-0.083524	-0.0781149	-0.0815914	-0.104805
20210425	0.0534878	0.0311221	-0.0441559	-0.0860217	-0.0724967	-0.0762713	-0.101069
20210426	0.0803368	0.0252162	-0.0363409	-0.07389	-0.0608208	-0.0648038	-0.0845563
20210427	0.097612	0.0436651	-0.0232086	-0.0538909	-0.0371993	-0.037164	-0.05857
20210428	0.065241	0.0426111	-0.00924635	-0.0359978	-0.00662332	-0.00782902	-0.0302983
20210429	0.0470047	0.000601552	-0.0253847	-0.0432152	-0.0107195	0.00392388	-0.0176896
20210430	0.0742456	0.0152427	-0.00580526	-0.0229589	0.0239606	0.0397087	0.0210502
20210501	0.098697	0.0351971	0.0101945	0.00473033	0.057155	0.08239	0.0614958
20210502	0.103734	0.0474951	0.0156311	0.0229899	0.0813568	0.123049	0.100545
20210503	0.104316	0.0589917	0.0292326	0.0398204	0.099981	0.149191	0.127312
20210504	0.122503	0.0733929	0.0287905	0.0490296	0.10966	0.157182	0.140374
20210505	0.202366	0.105441	0.0377706	0.0394267	0.105638	0.153309	0.144089
20210506	0.180426	0.124223	0.0471259	0.0529648	0.12855	0.181257	0.164289
20210507	0.180369	0.150549	0.0567683	0.0583514	0.135662	0.197551	0.17936
20210508	0.189972	0.171428	0.0779658	0.0684044	0.144298	0.209685	0.194718
20210509	0.254356	0.174152	0.0845138	0.076032	0.156437	0.224444	0.205645
20210510	0.227942	0.197973	0.100077	0.089753	0.167112	0.23932	0.212579
20210511	0.254514	0.192372	0.10391	0.0891623	0.179122	0.255333	0.230909
20210512	0.214203	0.186164	0.120247	0.112099	0.206702	0.278227	0.259774
20210513	0.224389	0.196584	0.125769	0.116661	0.215428	0.271617	0.257633
20210514	0.232667	0.202959	0.1377	0.123259	0.227017	0.280193	0.267411
20210515	0.251136	0.212666	0.140539	0.132644	0.230986	0.281054	0.279759
20210516	0.23009	0.205099	0.14255	0.136657	0.222006	0.284814	0.287974
20210517	0.185472	0.204199	0.139541	0.143588	0.234989	0.283049	0.295446
20210518	0.210621	0.204825	0.135587	0.138067	0.214079	0.255506	0.281982
20210519	0.172064	0.152324	0.102222	0.106148	0.172766	0.219379	0.257369
20210520	0.196138	0.139248	0.0931347	0.0993858	0.155401	0.20976	0.248862
20210521	0.162793	0.123193	0.0857843	0.0949093	0.144643	0.207136	0.242192
20210522	0.165502	0.121607	0.0804941	0.0885551	0.141206	0.198809	0.237331
20210523	0.153611	0.120078	0.0735874	0.0934179	0.142034	0.196316	0.223133
20210524	0.144314	0.120976	0.0717547	0.0768154	0.144826	0.197547	0.221196
20210525	0.141518	0.124413	0.080514	0.0876674	0.171813	0.233265	0.242999
20210526	0.194197	0.151036	0.110539	0.127073	0.217483	0.283453	0.280372
20210527	0.213272	0.170726	0.126813	0.146212	0.250824	0.335845	0.324373
20210528	0.183531	0.147431	0.140414	0.156733	0.281727	0.383965	0.354884
20210529	0.195001	0.151413	0.154716	0.179021	0.309125	0.424545	0.388152
20210530	0.194503	0.147517	0.160493	0.199161	0.333575	0.459881	0.42901
20210531	0.199117	0.179963	0.188982	0.224317	0.359123	0.496112	0.464929
20210601	0.242137	0.216623	0.213734	0.246733	0.379071	0.51892	0.499428
20210602	0.262135	0.251856	0.227264	0.264806	0.394897	0.535803	0.527884
20210603	0.357771	0.338186	0.275158	0.300944	0.435574	0.553452	0.573354
20210604	0.383143	0.426284	0.320241	0.341969	0.47494	0.560628	0.593748
20210605	0.392221	0.448449	0.34218	0.364877	0.499956	0.576142	0.608667
20210606	nan	nan	nan	nan	nan	nan	nan
20210607	nan	nan	nan	nan	nan	nan	nan
20210608	nan	nan	nan	nan	nan	nan	nan
20210609	nan	nan	nan	nan	nan	nan	nan
20210610	nan	nan	nan	nan	nan	nan	nan
20210611	nan	nan	nan	nan	nan	nan	nan
20210612	nan	nan	nan	nan	nan	nan	nan
20210613	nan	nan	nan	nan	nan	nan	nan
20210614	nan	nan	nan	nan	nan	nan	nan
20210615	0.433392	0.478495	0.359762	0.38199	0.516577	0.592603	0.629789
20210616	0.43642	0.484037	0.354042	0.394331	0.517228	0.598063	0.640162
20210617	0.522196	0.471438	0.361459	0.406818	0.541352	0.625926	0.665285
20210618	0.585329	0.510407	0.37631	0.421876	0.552918	0.639486	0.678045
20210619	0.572503	0.49297	0.350605	0.404438	0.538232	0.631502	0.68168
20210620	0.437968	0.484775	0.359193	0.399987	0.548563	0.647159	0.692765
20210621	0.421744	0.524408	0.368725	0.405523	0.55874	0.643591	0.684093
20210622	0.400135	0.500703	0.369349	0.404919	0.541327	0.631651	0.687956
20210623	0.307432	0.465506	0.362496	0.404189	0.541901	0.632262	0.682858
20210624	0.323287	0.456005	0.354208	0.403691	0.554247	0.631493	0.683895
20210625	0.404495	0.486415	0.379655	0.432338	0.599535	0.660918	0.714784
20210626	0.380748	0.470081	0.3932	0.459512	0.627627	0.689329	0.746588
20210627	0.367024	0.451888	0.384585	0.475277	0.63068	0.71565	0.766028
20210628	0.352842	0.418399	0.38918	0.483779	0.631669	0.738537	0.792531
20210629	0.382275	0.415123	0.397666	0.495371	0.658676	0.778123	0.825475
20210630	0.379684	0.436616	0.433047	0.515506	0.70864	0.813935	0.858689
20210701	0.404446	0.460316	0.468354	0.541453	0.73437	0.832047	0.880618
20210702	0.418802	0.430448	0.451301	0.514171	0.696671	0.825323	0.87146
20210703	0.477063	0.437906	0.431837	0.500859	0.690376	0.820543	0.884077
20210704	0.391515	0.351453	0.412485	0.492107	0.667536	0.818682	0.87915
20210705	0.359855	0.358307	0.429278	0.50864	0.668705	0.835746	0.901598
20210706	0.394983	0.399562	0.444755	0.527823	0.695302	0.866282	0.930392
20210707	nan	nan	nan	nan	nan	nan	nan
20210708	nan	nan	nan	nan	nan	nan	nan
20210709	nan	nan	nan	nan	nan	nan	nan
20210710	0.411351	0.411605	0.465324	0.547292	0.715741	0.882275	0.97246
20210711	0.465297	0.464611	0.475745	0.561537	0.735459	0.891392	0.984462
20210712	0.481444	0.505417	0.488286	0.563023	0.751195	0.901746	0.990819
20210713	0.463073	0.489181	0.502084	0.575758	0.763325	0.901753	1.02419
20210714	0.502027	0.472457	0.502802	0.592096	0.769738	0.907264	1.01953
20210715	0.477901	0.464538	0.509518	0.593507	0.768063	0.900666	1.01806
20210716	0.529683	0.492609	0.521564	0.614413	0.796184	0.932253	1.03323
20210717	0.543591	0.509383	0.536573	0.619233	0.815995	0.936891	1.02672
20210718	0.55367	0.513388	0.566616	0.640807	0.829134	0.953554	1.04285
20210719	0.57457	0.530007	0.577686	0.648216	0.84042	0.978185	1.05986
20210720	0.553136	0.527603	0.565782	0.662303	0.859659	1.00576	1.08584
20210721	0.570565	0.53211	0.579935	0.669288	0.864712	1.01557	1.09997
20210722	0.579577	0.541975	0.592432	0.670941	0.868387	1.02202	1.12307
20210723	0.50696	0.518919	0.589775	0.669395	0.856323	1.02648	1.11768
20210724	0.460614	0.504385	0.586166	0.657773	0.856298	1.02426	1.11777
20210725	0.505187	0.499602	0.589113	0.660565	0.857565	1.0214	1.11356
20210726	0.489046	0.500214	0.589364	0.666254	0.850018	1.00972	1.10867
20210727	0.462798	0.487083	0.585488	0.658899	0.849169	1.0213	1.11157
20210728	0.472607	0.496553	0.581968	0.648521	0.858252	1.02464	1.09808
20210729	0.541958	0.551562	0.602335	0.659654	0.859584	1.01133	1.08924
20210730	0.517088	0.555165	0.613945	0.679806	0.870489	1.01631	1.09393
20210731	0.43569	0.536113	0.603587	0.695436	0.902228	1.03597	1.1083
20210801	nan	nan	nan	nan	nan	nan	nan
20210802	nan	nan	nan	nan	nan	nan	nan
20210803	nan	nan	nan	nan	nan	nan	nan
20210804	nan	nan	nan	nan	nan	nan	nan
20210805	nan	nan	nan	nan	nan	nan	nan
20210806	nan	nan	nan	nan	nan	nan	nan
20210807	nan	nan	nan	nan	nan	nan	nan
20210808	nan	nan	nan	nan	nan	nan	nan
20210809	nan	nan	nan	nan	nan	nan	nan
20210810	nan	nan	nan	nan	nan	nan	nan
20210811	0.417323	0.515579	0.611957	0.68846	0.899846	1.0422	1.11013
20210812	0.443809	0.498849	0.62346	0.70113	0.904403	1.06304	1.1333
20210813	0.478552	0.537802	0.64607	0.7157	0.923259	1.06714	1.13617
20210814	0.494152	0.560233	0.663362	0.72403	0.936418	1.07399	1.14143
20210815	0.492615	0.552621	0.670686	0.734702	0.935627	1.07813	1.15876
20210816	0.486361	0.543077	0.650759	0.726765	0.922395	1.08074	1.16165
20210817	0.44836	0.523101	0.641393	0.712677	0.89674	1.06224	1.14634
20210818	0.463552	0.520831	0.648649	0.71246	0.880147	1.04449	1.13431
20210819	0.455782	0.518018	0.638131	0.700523	0.866836	1.02728	1.11561
20210820	0.418684	0.496762	0.600396	0.685511	0.848397	1.00089	1.0994
20210821	0.427343	0.495933	0.598528	0.684657	0.847957	0.991616	1.0885
20210822	0.459738	0.510522	0.595458	0.667098	0.838619	0.969341	1.07678
20210823	0.433486	0.510841	0.586326	0.661196	0.821725	0.960276	1.06813
20210824	0.449917	0.530856	0.589933	0.683771	0.83831	0.977117	1.06859
20210825	0.462922	0.564646	0.620509	0.697383	0.863311	0.99667	1.07812
20210826	0.454134	0.581377	0.616783	0.70359	0.86838	1.00421	1.08718
20210827	nan	nan	nan	nan	nan	nan	nan
20210828	nan	nan	nan	nan	nan	nan	nan
20210829	nan	nan	nan	nan	nan	nan	nan
20210830	nan	nan	nan	nan	nan	nan	nan
20210831	0.438911	0.531429	0.600274	0.701502	0.857452	1.00222	1.08419
20210901	0.4017	0.530222	0.623834	0.723263	0.868431	1.01679	1.08794
20210902	0.400655	0.503868	0.62535	0.73578	0.893269	1.03531	1.09775
20210903	0.403361	0.474641	0.626726	0.742069	0.902963	1.05696	1.11209
20210904	0.43085	0.492688	0.638083	0.745149	0.909558	1.05769	1.12803
20210905	0.433466	0.49165	0.636807	0.74674	0.911925	1.04497	1.12578
20210906	0.455599	0.514712	0.654899	0.751022	0.923103	1.06635	1.13675
20210907	0.484423	0.544621	0.675515	0.773145	0.93911	1.08473	1.15369
20210908	0.518057	0.558342	0.683538	0.778763	0.949777	1.08151	1.16082
20210909	0.551473	0.576702	0.695546	0.78165	0.956855	1.10195	1.17061
20210910	0.552569	0.632618	0.726163	0.800265	0.977532	1.08659	1.15648
20210911	0.506705	0.607467	0.729324	0.801634	0.978593	1.09926	1.16399
20210912	0.471642	0.581643	0.709811	0.797182	0.97152	1.09483	1.16604
20210913	0.485483	0.576909	0.712215	0.786778	0.960127	1.09078	1.16401
20210914	0.425203	0.531665	0.668538	0.771056	0.939339	1.07168	1.14294
20210915	0.383984	0.515328	0.659428	0.781245	0.935084	1.06494	1.1305
20210916	0.416493	0.513611	0.648518	0.768945	0.927117	1.04295	1.10443
20210917	0.382954	0.496393	0.627974	0.755266	0.898039	1.03074	1.09198
20210918	0.365955	0.497525	0.625942	0.757591	0.904478	1.02055	1.0797
20210919	0.387951	0.506104	0.630287	0.757142	0.902112	1.02166	1.07313
20210920	0.375634	0.496642	0.621762	0.747142	0.895229	1.01056	1.06002
20210921	0.420308	0.517682	0.631056	0.746272	0.887387	0.999091	1.05212
20210922	0.383592	0.483796	0.604072	0.725087	0.851711	0.980654	1.04717
20210923	0.35807	0.478433	0.601269	0.721819	0.833598	0.974917	1.04991
20210924	0.348836	0.463737	0.599635	0.715099	0.822979	0.956904	1.02833
20210925	0.329212	0.455475	0.597752	0.713754	0.803144	0.944252	1.01312
20210926	0.352339	0.46643	0.607466	0.70697	0.793406	0.937424	1.00669
20210927	0.377199	0.475826	0.620272	0.722153	0.81483	0.943104	0.995552
20210928	0.327696	0.440879	0.602857	0.710413	0.801172	0.934424	0.980533
20210929	0.339949	0.456887	0.599982	0.699751	0.788354	0.91719	0.967914
20210930	0.355821	0.455547	0.582554	0.679947	0.774336	0.891039	0.942582
20211001	0.353177	0.462014	0.592227	0.685533	0.764151	0.879403	0.920111
20211002	0.363116	0.464565	0.587786	0.686344	0.744721	0.859376	0.898383
20211003	0.351603	0.463856	0.584813	0.679799	0.731794	0.84094	0.87979
20211004	0.317203	0.448817	0.578001	0.667159	0.711643	0.806382	0.858241
20211005	0.322901	0.439647	0.559626	0.656853	0.692686	0.790945	0.846953
20211006	0.300603	0.42858	0.553124	0.656418	0.679142	0.769233	0.823951
20211007	0.263638	0.422173	0.550436	0.641533	0.669426	0.751749	0.812037
20211008	0.234496	0.411372	0.533308	0.622893	0.646615	0.726455	0.781158
20211009	0.247888	0.405891	0.530293	0.6214	0.639527	0.70771	0.770771
20211010	0.257896	0.401087	0.519776	0.609828	0.635318	0.691354	0.748116
20211011	0.258662	0.411496	0.52523	0.610859	0.626867	0.674682	0.724434
20211012	0.240897	0.397852	0.506323	0.597635	0.605923	0.66388	0.701536
20211013	0.263773	0.398344	0.498365	0.58825	0.594998	0.64899	0.680261
20211014	0.254054	0.406577	0.499103	0.582882	0.58498	0.621029	0.652643
20211015	0.262124	0.40752	0.48778	0.560322	0.568078	0.5998	0.632289
20211016	0.261865	0.397525	0.47228	0.545542	0.554524	0.58425	0.616596
20211017	0.263394	0.394204	0.468363	0.537478	0.537081	0.57182	0.599293
20211018	0.243152	0.382286	0.45016	0.530596	0.518085	0.55498	0.583935
20211019	0.244908	0.373781	0.450909	0.523602	0.508549	0.538795	0.567045
20211020	0.240238	0.374992	0.450151	0.526942	0.506877	0.532341	0.561874
20211021	0.232234	0.344638	0.434737	0.511567	0.492544	0.522058	0.550466
20211022	0.220924	0.339697	0.419966	0.487593	0.463835	0.481654	0.507436
20211023	0.262983	0.351757	0.425713	0.490331	0.459765	0.470813	0.49574
20211024	0.24096	0.34711	0.420601	0.486617	0.45197	0.457621	0.489236
20211025	0.221628	0.351145	0.422932	0.484536	0.446958	0.456384	0.486987
20211026	0.205337	0.34959	0.435261	0.485632	0.450774	0.466005	0.494079
20211027	0.218291	0.344609	0.424842	0.481321	0.454861	0.462382	0.504725
20211028	0.219308	0.371331	0.448318	0.488513	0.482897	0.496349	0.538618
20211029	0.176085	0.387736	0.456539	0.502906	0.492881	0.505701	0.555854
20211030	0.169052	0.380422	0.455923	0.500549	0.477077	0.494073	0.544394
20211031	0.185292	0.380536	0.459496	0.507009	0.48208	0.498557	0.541707
20211101	0.190648	0.372031	0.450633	0.49757	0.479154	0.490998	0.531377
20211102	0.215426	0.370919	0.449562	0.501123	0.480079	0.478729	0.520473
20211103	0.19027	0.358563	0.436049	0.489329	0.453186	0.464615	0.49868
20211104	0.127702	0.317678	0.395647	0.442783	0.402807	0.414052	0.442057
20211105	0.145777	0.309058	0.384258	0.427638	0.395654	0.406652	0.430933
20211106	0.142727	0.297862	0.374609	0.419075	0.390171	0.396674	0.413358
20211107	0.139809	0.273898	0.354999	0.403772	0.376277	0.37957	0.401739
20211108	0.146289	0.266281	0.340603	0.383916	0.348681	0.354373	0.384872
20211109	0.14394	0.277245	0.346294	0.385424	0.343585	0.352547	0.377276
20211110	0.166644	0.285707	0.346855	0.379092	0.343919	0.351147	0.374572
20211111	0.142212	0.27796	0.353531	0.384176	0.351228	0.35533	0.374533
20211112	0.144003	0.288862	0.361569	0.393349	0.35194	0.353378	0.377497
20211113	0.16643	0.298531	0.370746	0.3979	0.352602	0.348495	0.376199
20211114	0.151629	0.30223	0.372999	0.396863	0.342341	0.338043	0.367959
20211115	0.158433	0.285786	0.357322	0.387826	0.336781	0.333497	0.356645
20211116	0.149237	0.267142	0.335201	0.366338	0.31474	0.297955	0.323077
20211117	0.0471499	0.221172	0.303185	0.345872	0.282613	0.262777	0.287987
20211118	0.0575511	0.234268	0.292663	0.328673	0.266975	0.242548	0.265484
20211119	0.0394889	0.212096	0.269492	0.307352	0.241385	0.214697	0.243254
20211120	0.046605	0.182822	0.258686	0.298378	0.22553	0.202108	0.219116
20211121	0.054793	0.191725	0.267017	0.297808	0.203547	0.179226	0.19313
20211122	0.0451082	0.153589	0.232179	0.268484	0.179767	0.162201	0.165241
20211123	0.0595276	0.145641	0.223687	0.255113	0.165032	0.143589	0.144366
20211124	0.0534323	0.159159	0.223963	0.244214	0.150404	0.125854	0.112688
20211125	0.0396595	0.128031	0.199524	0.225436	0.131747	0.0943464	0.0862579
20211126	0.0349239	0.12461	0.200095	0.22438	0.113499	0.0681371	0.0644848
20211127	0.0603012	0.12292	0.192781	0.190137	0.0763131	0.0300795	0.0330765
20211128	0.0536398	0.115165	0.190474	0.18429	0.0597452	0.00591964	0.0140494
20211129	0.0639948	0.172447	0.215018	0.201486	0.067553	-0.00538205	-0.00826575
20211130	0.0313759	0.201149	0.228232	0.198185	0.0485395	-0.0397007	-0.0360949
20211201	nan	nan	nan	nan	nan	nan	nan
20211202	nan	nan	nan	nan	nan	nan	nan
20211203	nan	nan	nan	nan	nan	nan	nan
20211204	nan	nan	nan	nan	nan	nan	nan
20211205	nan	nan	nan	nan	nan	nan	nan
20211206	nan	nan	nan	nan	nan	nan	nan
20211207	0.13681	0.239297	0.256468	0.228694	0.0900955	-0.00218635	-0.0113388
20211208	0.173617	0.246554	0.23876	0.193928	0.0440897	-0.0576618	-0.0687293
20211209	0.189247	0.238434	0.222136	0.180027	0.0334783	-0.0748065	-0.101368
20211210	0.211572	0.200847	0.194718	0.17066	0.0137267	-0.10465	-0.142793
20211211	0.0994498	0.162089	0.163543	0.14357	-0.02277	-0.122393	-0.149685
20211212	nan	nan	nan	nan	nan	nan	nan
20211213	0.0351844	0.114069	0.11931	0.105747	-0.0607719	-0.15558	-0.182412
20211214	-0.0270214	0.0819905	0.0952585	0.101009	-0.0725292	-0.169705	-0.181659
20211215	-0.0651206	0.0204681	0.0450626	0.042137	-0.149807	-0.260625	-0.23672
20211216	-0.0696402	0.00287364	0.0430222	0.0435892	-0.139539	-0.247883	-0.228905
20211217	-0.132742	-0.0287168	0.0190138	0.0102805	-0.17729	-0.283638	-0.239518
20211218	-0.114074	-0.0212671	0.0175363	0.00503975	-0.185528	-0.305117	-0.239495
20211219	-0.0502993	-0.0156042	0.0108689	-0.0141547	-0.208517	-0.323439	-0.266312
20211220	0.00932923	0.00870408	0.0269025	0.00113454	-0.203439	-0.329287	-0.276933
20211221	0.0202421	0.00764048	0.040363	0.00832101	-0.171637	-0.279965	-0.235206
20211222	-0.0129782	0.00162911	0.0564942	0.0209813	-0.141522	-0.238348	-0.226159
20211223	0.0169454	0.0441102	0.0835044	0.0482432	-0.113817	-0.213007	-0.200255
20211224	-0.000823518	0.0575913	0.0866003	0.058107	-0.112056	-0.211181	-0.195733
20211225	0.0360688	0.0367359	0.0723156	0.0513124	-0.106071	-0.202076	-0.197467
20211226	-0.0396745	0.00915886	0.0528464	0.0466575	-0.116276	-0.208693	-0.213849
20211227	-0.0998201	-0.047567	0.00227781	0.0121615	-0.140291	-0.21466	-0.227805
20211228	-0.143112	-0.0906431	-0.0377114	-0.0296333	-0.187764	-0.264404	-0.275213
20211229	-0.109978	-0.118018	-0.0595212	-0.0461075	-0.211803	-0.293478	-0.293459
20211230	-0.173831	-0.16434	-0.0832744	-0.0704399	-0.24142	-0.32197	-0.325293
20211231	-0.157133	-0.155671	-0.079436	-0.0749813	-0.23531	-0.329248	-0.334147
20220101	-0.12006	-0.15455	-0.0770297	-0.0851697	-0.246094	-0.339096	-0.352873
20220102	-0.122165	-0.154935	-0.0722128	-0.0806574	-0.23528	-0.321465	-0.351397
20220103	-0.117959	-0.113504	-0.0365716	-0.0529709	-0.198209	-0.289715	-0.319819
20220104	-0.127801	-0.0852353	-0.0217714	-0.0503793	-0.193303	-0.287394	-0.312125
20220105	-0.171822	-0.0613504	-0.0161375	-0.0441213	-0.18343	-0.282265	-0.30182
20220106	-0.116847	-0.0404686	-0.00526067	-0.0423312	-0.178355	-0.287855	-0.307017
20220107	-0.100758	-0.0316665	-0.0117796	-0.057706	-0.190706	-0.307603	-0.328963
20220108	-0.128176	-0.0361351	-0.0141807	-0.0504837	-0.184308	-0.315837	-0.327358
20220109	-0.112744	-0.0159095	-0.0103144	-0.0510371	-0.185586	-0.318755	-0.329578
20220110	-0.0609261	-0.0206899	-0.0283373	-0.0568399	-0.185485	-0.325333	-0.341721
20220111	-0.0852331	-0.0282033	-0.0243624	-0.055033	-0.20081	-0.319829	-0.357058
20220112	-0.128061	-0.0395178	-0.0402787	-0.0725767	-0.218115	-0.359044	-0.381921
20220113	-0.100485	-0.0546827	-0.0449886	-0.0943542	-0.236419	-0.37051	-0.396373
20220114	-0.087334	-0.0255864	-0.0414357	-0.0857654	-0.218103	-0.344323	-0.376556
20220115	-0.0502677	0.0223559	-0.00962937	-0.0649718	-0.181247	-0.306533	-0.3556
20220116	-0.0113453	0.0229874	-0.0011122	-0.0636671	-0.173753	-0.301723	-0.34371
20220117	0.0138295	0.0326894	0.00563626	-0.0566042	-0.183063	-0.292174	-0.347139
20220118	0.0548064	0.0721616	0.0328053	-0.0326004	-0.165143	-0.303129	-0.32552
20220119	0.102105	0.0987104	0.0528705	-0.0183589	-0.130841	-0.277702	-0.318097
20220120	0.154138	0.142323	0.0994867	0.0213741	-0.107789	-0.251107	-0.30448
20220121	0.169173	0.140006	0.0864143	0.00885524	-0.129146	-0.270387	-0.32165
20220122	0.0501281	0.111705	0.0561598	-0.0190489	-0.165417	-0.306193	-0.347535
20220123	0.016435	0.0836505	0.0423071	-0.035675	-0.2119	-0.35368	-0.382735
20220124	-0.00626798	0.0537816	0.021342	-0.0639031	-0.242132	-0.379023	-0.400908
20220125	-0.0578391	0.0380859	-0.00231675	-0.0879423	-0.274601	-0.411706	-0.438288
20220126	-0.100824	-0.00536041	-0.0490307	-0.121596	-0.343871	-0.475217	-0.465726
20220127	-0.163943	-0.0647607	-0.0959154	-0.17184	-0.388976	-0.507985	-0.503832
20220128	-0.217929	-0.0907826	-0.11785	-0.194652	-0.433432	-0.546189	-0.533102
20220129	-0.217699	-0.0802903	-0.132778	-0.211019	-0.433538	-0.561326	-0.536103
20220130	-0.224302	-0.0935415	-0.137979	-0.226458	-0.449748	-0.579203	-0.548707
20220131	-0.235991	-0.107474	-0.147194	-0.225554	-0.453221	-0.585899	-0.550444
20220201	-0.195042	-0.0892537	-0.112266	-0.187795	-0.390331	-0.506759	-0.487597
20220202	-0.187047	-0.0991486	-0.114801	-0.189559	-0.373885	-0.483672	-0.472607
20220203	-0.191846	-0.0915998	-0.116595	-0.183575	-0.354591	-0.46311	-0.460435
20220204	-0.185495	-0.0907483	-0.107634	-0.167113	-0.331747	-0.434356	-0.419534
20220205	-0.17604	-0.106868	-0.118206	-0.167771	-0.319454	-0.423962	-0.403361
20220206	-0.138209	-0.0967958	-0.0948552	-0.147423	-0.272157	-0.367434	-0.361988
20220207	-0.103228	-0.0765734	-0.0731712	-0.102108	-0.196001	-0.279779	-0.296835
20220208	-0.135308	-0.0730616	-0.0795991	-0.115296	-0.217214	-0.303906	-0.307733
20220209	-0.119458	-0.0546713	-0.0429748	-0.0765816	-0.176818	-0.255656	-0.270736
20220210	-0.090278	-0.0493192	-0.0403674	-0.0710688	-0.157755	-0.23336	-0.274048
20220211	-0.0656808	-0.0301814	-0.031645	-0.0607597	-0.136219	-0.213439	-0.25061
20220212	-0.0412711	0.0071918	0.00137973	-0.0432417	-0.113303	-0.192362	-0.251959
20220213	-0.00895064	0.00963568	0.00287325	-0.0450651	-0.106916	-0.179848	-0.240067
20220214	-0.00169532	0.0131203	-0.00585228	-0.0417228	-0.110593	-0.197064	-0.242056
20220215	-0.0269575	-0.00261128	-0.022983	-0.0630046	-0.130086	-0.221229	-0.283272
20220216	-0.0339408	-0.0134229	-0.0260705	-0.0692878	-0.141968	-0.244085	-0.303173
20220217	-0.0397408	0.00332669	-0.0171609	-0.0569468	-0.133661	-0.239621	-0.310176
20220218	-0.0356284	0.026034	-0.00228677	-0.0358142	-0.114945	-0.224956	-0.312531
20220219	-0.0377935	0.0134181	-0.00619401	-0.0444751	-0.130134	-0.24652	-0.33498
20220220	-0.0628564	-0.00103392	-0.0129498	-0.060217	-0.165461	-0.279844	-0.366427
20220221	-0.0741255	-0.0262882	-0.0398357	-0.0903988	-0.199249	-0.325533	-0.388978
20220222	-0.0733985	-0.0362243	-0.0492391	-0.112293	-0.246316	-0.361821	-0.411371
20220223	-0.11687	-0.0676015	-0.0762682	-0.13589	-0.270499	-0.393402	-0.445875
20220224	-0.16025	-0.116283	-0.121787	-0.176522	-0.313841	-0.413603	-0.46362
20220225	-0.184476	-0.143214	-0.144764	-0.200782	-0.347246	-0.441804	-0.478859
20220226	-0.21991	-0.138833	-0.139652	-0.201582	-0.347459	-0.449203	-0.467685
20220227	-0.209088	-0.142667	-0.133659	-0.192037	-0.321982	-0.406387	-0.407286
20220228	-0.195932	-0.12935	-0.115732	-0.163058	-0.278576	-0.361422	-0.367978
20220301	-0.164643	-0.0873302	-0.0771824	-0.130045	-0.209606	-0.291388	-0.312581
20220302	-0.125082	-0.0354052	-0.0322496	-0.080677	-0.161157	-0.236702	-0.265106
20220303	-0.0697207	0.0220941	-0.0015132	-0.0654873	-0.131182	-0.21315	-0.24881
20220304	-0.0917001	0.0261129	0.000141791	-0.0654028	-0.136014	-0.211891	-0.242532
20220305	-0.0968731	0.0187464	-0.0154204	-0.073671	-0.149753	-0.218974	-0.241584
20220306	-0.110877	0.0202332	-0.0128631	-0.0837587	-0.156311	-0.240685	-0.251898
20220307	-0.0093478	0.0574591	-0.00543442	-0.0833169	-0.145548	-0.243556	-0.265254
20220308	-0.0554418	0.0322954	-0.0128335	-0.0977634	-0.173785	-0.264605	-0.278983
20220309	-0.0741937	-0.000962567	-0.0412988	-0.112795	-0.174614	-0.255692	-0.270854
20220310	-0.0623231	0.0206656	-0.0282673	-0.0965241	-0.151897	-0.222647	-0.250426
20220311	-0.101103	0.0199739	-0.0115996	-0.0710688	-0.119196	-0.196138	-0.223293
20220312	nan	nan	nan	nan	nan	nan	nan
20220313	nan	nan	nan	nan	nan	nan	nan
20220314	nan	nan	nan	nan	nan	nan	nan
20220315	nan	nan	nan	nan	nan	nan	nan
20220316	nan	nan	nan	nan	nan	nan	nan
20220317	nan	nan	nan	nan	nan	nan	nan
20220318	nan	nan	nan	nan	nan	nan	nan
20220319	nan	nan	nan	nan	nan	nan	nan
20220320	nan	nan	nan	nan	nan	nan	nan
20220321	nan	nan	nan	nan	nan	nan	nan
20220322	nan	nan	nan	nan	nan	nan	nan
20220323	nan	nan	nan	nan	nan	nan	nan
20220324	nan	nan	nan	nan	nan	nan	nan
20220325	nan	nan	nan	nan	nan	nan	nan
20220326	nan	nan	nan	nan	nan	nan	nan
20220327	nan	nan	nan	nan	nan	nan	nan
20220328	nan	nan	nan	nan	nan	nan	nan
20220329	nan	nan	nan	nan	nan	nan	nan
20220330	nan	nan	nan	nan	nan	nan	nan
20220331	nan	nan	nan	nan	nan	nan	nan

## Sheet: Figure 3c
Thermal dv/v												Temperature curve
date [YYYYmmdd]	2.45 Hz [%]	2.93 Hz [%]	3.50 Hz [%]	4.19 Hz [%]	5.00 Hz [%]	5.97 Hz [%]	7.14 Hz [%]					date [YYYYmmdd]	Temperature [C]
20190711	0.161823	0.130742	0.139976	0.176583	0.297536	0.40504	0.435923					20190711	31.6323
20190712	0.166816	0.134729	0.145208	0.182324	0.307249	0.418344	0.449351					20190712	31.4906
20190713	0.171353	0.137769	0.148765	0.187376	0.316746	0.430284	0.465946					20190713	31.4
20190714	0.176738	0.142753	0.153142	0.192767	0.32523	0.441846	0.481586					20190714	31.3618
20190715	0.182051	0.147601	0.157276	0.198311	0.337415	0.455724	0.499277					20190715	31.36
20190716	0.18635	0.150961	0.16245	0.204285	0.347236	0.472371	0.514772					20190716	31.3722
20190717	0.1909	0.154742	0.16694	0.210624	0.35934	0.489844	0.529445					20190717	31.3919
20190718	0.194327	0.158892	0.171582	0.216572	0.371044	0.506544	0.547953					20190718	31.3868
20190719	0.197457	0.165678	0.176704	0.222624	0.384149	0.522874	0.570487					20190719	31.3359
20190720	0.199806	0.170652	0.182257	0.229627	0.396189	0.539575	0.589859					20190720	31.295
20190721	0.201587	0.174681	0.18914	0.238031	0.410962	0.55661	0.606118					20190721	31.2561
20190722	0.203618	0.178961	0.195123	0.24683	0.424404	0.576016	0.621758					20190722	31.2262
20190723	0.206178	0.183536	0.200926	0.25367	0.43843	0.589855	0.633286					20190723	31.1953
20190724	0.208949	0.190103	0.207005	0.260615	0.45456	0.601558	0.645227					20190724	31.1773
20190725	0.210604	0.197893	0.213571	0.27038	0.46941	0.612646	0.655082					20190725	31.16
20190726	0.212596	0.205198	0.221097	0.279316	0.482815	0.619893	0.665711					20190726	31.1587
20190727	0.215078	0.211736	0.229658	0.289722	0.496528	0.628173	0.674255					20190727	31.1787
20190728	0.217109	0.219067	0.237404	0.300161	0.506429	0.637586	0.683037					20190728	31.2292
20190729	0.220075	0.226219	0.245769	0.309949	0.516508	0.644857	0.690672					20190729	31.2735
20190730	0.222811	0.235008	0.255273	0.321405	0.530549	0.651958	0.698301					20190730	31.29
20190731	0.224792	0.243474	0.264806	0.333072	0.539416	0.660063	0.705171					20190731	31.2804
20190801	0.226178	0.251397	0.274722	0.344034	0.548396	0.668038	0.718633					20190801	31.2654
20190802	0.227714	0.258236	0.284775	0.354722	0.556879	0.674401	0.726687					20190802	31.2717
20190803	0.229334	0.264545	0.293966	0.361259	0.56444	0.682049	0.728384					20190803	31.2722
20190804	0.230865	0.27293	0.302091	0.369581	0.571567	0.692387	0.732972					20190804	31.2927
20190805	0.231745	0.278962	0.308999	0.375947	0.578052	0.702504	0.737308					20190805	31.3214
20190806	0.232245	0.285189	0.316226	0.381099	0.585395	0.70749	0.742796					20190806	31.3193
20190807	0.233147	0.290246	0.320536	0.384975	0.589464	0.711571	0.746897					20190807	31.3017
20190808	0.234959	0.293971	0.324953	0.390903	0.592808	0.716009	0.751993					20190808	31.2797
20190809	0.236495	0.297091	0.327705	0.399701	0.594889	0.723108	0.756567					20190809	31.2083
20190810	0.237563	0.299505	0.334926	0.40645	0.597789	0.728979	0.758965					20190810	31.0902
20190811	0.237262	0.30202	0.338845	0.410768	0.601005	0.733602	0.763743					20190811	30.9738
20190812	0.237529	0.303066	0.342758	0.413979	0.60414	0.736239	0.767911					20190812	30.8541
20190813	0.237441	0.305323	0.346644	0.417388	0.604276	0.73836	0.771902					20190813	30.7393
20190814	0.237701	0.30713	0.348726	0.421224	0.607433	0.74172	0.773961					20190814	30.659
20190815	0.238399	0.309318	0.351301	0.423777	0.609694	0.746083	0.774875					20190815	30.5803
20190816	0.2387	0.310697	0.354109	0.426913	0.61016	0.749864	0.778235					20190816	30.5328
20190817	0.239776	0.311383	0.356315	0.42982	0.611647	0.752493	0.782777					20190817	30.4689
20190818	0.240146	0.311639	0.357649	0.431302	0.613171	0.753587	0.790222					20190818	30.3508
20190819	0.240295	0.312909	0.360018	0.433448	0.615008	0.756647	0.793101					20190819	30.2623
20190820	0.239588	0.314309	0.361013	0.434702	0.617883	0.760182	0.797955					20190820	30.1951
20190821	0.240517	0.315979	0.362132	0.437075	0.620261	0.763641	0.80503					20190821	30.0328
20190822	0.241264	0.318466	0.364831	0.439321	0.624694	0.76798	0.811604					20190822	29.8361
20190823	0.241819	0.320268	0.366539	0.441253	0.627905	0.770511	0.818926					20190823	29.6377
20190824	0.242147	0.321659	0.36884	0.442937	0.630453	0.77298	0.825952					20190824	29.5049
20190825	0.242593	0.322556	0.370538	0.445299	0.634733	0.772013	0.82928					20190825	29.4689
20190826	0.242551	0.323207	0.372237	0.446294	0.637271	0.771718	0.8323					20190826	29.4033
20190827	0.242798	0.32308	0.37373	0.446773	0.640604	0.772904	0.838542					20190827	29.2639
20190828	0.242665	0.324127	0.375176	0.448656	0.644326	0.776039	0.844045					20190828	29.1098
20190829	0.243206	0.325154	0.37686	0.45132	0.646971	0.778234	0.849512					20190829	28.9475
20190830	0.243218	0.326849	0.379294	0.454512	0.651006	0.778914	0.852825					20190830	28.6869
20190831	0.241855	0.327932	0.381156	0.45671	0.654069	0.780012	0.854617					20190831	28.4148
20190901	0.242295	0.32792	0.382753	0.457088	0.657448	0.779278	0.85827					20190901	28.1426
20190902	0.24242	0.328522	0.385426	0.458501	0.659695	0.779653	0.860389					20190902	27.9033
20190903	0.241503	0.329228	0.387727	0.460604	0.661862	0.781983	0.857183					20190903	27.6852
20190904	0.240665	0.329599	0.38888	0.463418	0.658602	0.783222	0.85179					20190904	27.4852
20190905	0.239469	0.331151	0.390291	0.465642	0.657849	0.780841	0.845897					20190905	27.2508
20190906	0.238753	0.332587	0.390837	0.468708	0.656082	0.777176	0.839642					20190906	27.0443
20190907	0.237726	0.331495	0.391787	0.470556	0.653804	0.771172	0.835413					20190907	26.8475
20190908	0.235569	0.329641	0.392983	0.472251	0.654377	0.767241	0.83069					20190908	26.6967
20190909	0.233023	0.327591	0.393576	0.474599	0.651762	0.759765	0.824036					20190909	26.6262
20190910	0.230472	0.324895	0.393548	0.475811	0.647938	0.752376	0.817281					20190910	26.4557
20190911	0.225991	0.323708	0.395253	0.477458	0.642051	0.744792	0.810084					20190911	26.2262
20190912	0.222824	0.321497	0.395497	0.478871	0.63128	0.738326	0.801411					20190912	25.9738
20190913	0.219591	0.318329	0.394314	0.479472	0.621778	0.73112	0.79185					20190913	25.7279
20190914	0.214837	0.315009	0.393201	0.479262	0.61442	0.722647	0.782216					20190914	25.482
20190915	0.211044	0.311379	0.393711	0.476889	0.606411	0.712551	0.772619					20190915	25.2508
20190916	0.207656	0.306953	0.394176	0.478605	0.598369	0.70291	0.76188					20190916	25.0377
20190917	0.204218	0.302507	0.394	0.48023	0.589118	0.692245	0.751932					20190917	24.8754
20190918	0.201826	0.300538	0.393958	0.482137	0.57927	0.680799	0.741024					20190918	24.7066
20190919	0.199795	0.300093	0.390774	0.48391	0.568522	0.66996	0.731499					20190919	24.4754
20190920	0.197639	0.296355	0.388284	0.481014	0.557689	0.658302	0.721475					20190920	24.2525
20190921	0.195468	0.29129	0.384088	0.481458	0.546013	0.644771	0.710519					20190921	24.0459
20190922	0.191904	0.286839	0.380928	0.480659	0.537074	0.63238	0.698989					20190922	23.8607
20190923	0.188188	0.281047	0.374821	0.479705	0.525391	0.619745	0.68549					20190923	23.6787
20190924	0.183711	0.276186	0.371664	0.478224	0.511533	0.605046	0.672523					20190924	23.5295
20190925	0.178753	0.272297	0.367129	0.473849	0.499521	0.592599	0.658782					20190925	23.2951
20190926	0.175105	0.27131	0.362135	0.468371	0.487895	0.578861	0.642805					20190926	23.0672
20190927	0.172972	0.269831	0.358529	0.46289	0.476882	0.565096	0.625239					20190927	22.8131
20190928	0.169866	0.265163	0.356371	0.457045	0.464823	0.549278	0.60786					20190928	22.4377
20190929	0.166552	0.259871	0.351946	0.449876	0.454944	0.53394	0.591077					20190929	22.059
20190930	0.164076	0.25509	0.346568	0.439958	0.444332	0.51842	0.574357					20190930	21.6885
20191001	0.159811	0.250175	0.341403	0.431268	0.433502	0.505523	0.559947					20191001	21.2689
20191002	0.156654	0.245873	0.336778	0.421912	0.42209	0.490954	0.548011					20191002	20.8689
20191003	0.15239	0.241169	0.33363	0.415828	0.411084	0.477273	0.534319					20191003	20.5295
20191004	0.1488	0.237122	0.328251	0.409492	0.402487	0.465658	0.520092					20191004	20.2115
20191005	0.143881	0.232548	0.321976	0.401256	0.393501	0.4515	0.507637					20191005	19.8951
20191006	0.137806	0.228528	0.316113	0.394364	0.384024	0.436549	0.494322					20191006	19.623
20191007	0.131906	0.22328	0.311388	0.383978	0.37157	0.421075	0.481744					20191007	19.3656
20191008	0.125947	0.216166	0.306049	0.376373	0.361765	0.406558	0.463005					20191008	19.1131
20191009	0.12158	0.209455	0.299181	0.367766	0.351229	0.392896	0.443373					20191009	18.9098
20191010	0.117484	0.20517	0.292626	0.359625	0.340732	0.38054	0.428003					20191010	18.7426
20191011	0.112994	0.198726	0.28473	0.351462	0.332404	0.366446	0.4133					20191011	18.5705
20191012	0.108341	0.193195	0.278669	0.344483	0.321102	0.35372	0.398752					20191012	18.4475
20191013	0.104346	0.186202	0.272592	0.336438	0.310542	0.340062	0.386842					20191013	18.2951
20191014	0.0998525	0.18069	0.264356	0.324526	0.29429	0.328505	0.375315					20191014	18.0967
20191015	0.0962688	0.174978	0.25424	0.314332	0.282039	0.317926	0.363454					20191015	17.9049
20191016	0.0918863	0.169644	0.244169	0.300255	0.271873	0.307991	0.351561					20191016	17.6869
20191017	0.0870818	0.160167	0.236134	0.289439	0.264264	0.298332	0.340737					20191017	17.4803
20191018	0.0803965	0.153492	0.2285	0.279063	0.255335	0.287966	0.328842					20191018	17.3475
20191019	0.073988	0.14757	0.222945	0.270758	0.244115	0.275407	0.315223					20191019	17.1918
20191020	0.0667061	0.14022	0.215959	0.261572	0.232726	0.262449	0.302109					20191020	17.0426
20191021	0.0591326	0.134485	0.208547	0.253393	0.220572	0.251283	0.29052					20191021	16.8656
20191022	0.0532174	0.127992	0.201442	0.243471	0.206999	0.238504	0.277698					20191022	16.6197
20191023	0.0461319	0.121652	0.194565	0.235434	0.197031	0.223974	0.264505					20191023	16.3803
20191024	0.0412347	0.115714	0.187851	0.226934	0.186351	0.207601	0.250251					20191024	16.0902
20191025	0.0376491	0.109421	0.181416	0.21708	0.173678	0.193101	0.232811					20191025	15.7639
20191026	0.0310342	0.103478	0.173937	0.208389	0.158725	0.173974	0.217909					20191026	15.4377
20191027	0.0255789	0.0951971	0.16775	0.198995	0.139913	0.150826	0.198143					20191027	15.1377
20191028	0.0199008	0.0885872	0.160724	0.188952	0.121613	0.127973	0.174583					20191028	14.8492
20191029	0.0145553	0.0831898	0.154522	0.180951	0.103375	0.107922	0.153099					20191029	14.4885
20191030	0.0104049	0.0752152	0.147494	0.171268	0.0885203	0.0898543	0.130951					20191030	14.2574
20191031	0.00662891	0.0677461	0.140587	0.162644	0.0749213	0.07269	0.110376					20191031	14.0328
20191101	0.00372073	0.0616151	0.133955	0.154153	0.061313	0.0590616	0.0903134					20191101	13.8836
20191102	0.00026121	0.0543929	0.128014	0.146063	0.0487477	0.0436189	0.0725839					20191102	13.7197
20191103	-0.00347598	0.0459136	0.1207	0.140181	0.038387	0.0297772	0.0563393					20191103	13.5246
20191104	-0.0080784	0.03919	0.111309	0.131426	0.0294231	0.0199485	0.039306					20191104	13.3148
20191105	-0.0118743	0.0331474	0.10285	0.124649	0.0213696	0.0128878	0.0254684					20191105	13.1279
20191106	-0.0151176	0.0266908	0.0969703	0.117502	0.014367	0.00684974	0.0149886					20191106	12.9377
20191107	-0.018286	0.019891	0.0916485	0.105246	0.00761691	0.00221581	0.00744697					20191107	12.7656
20191108	-0.0205426	0.0156088	0.0837164	0.0907257	0.00199123	-0.00623899	0.0019468					20191108	12.6098
20191109	-0.0226732	0.0117958	0.0719696	0.0781762	-0.00373683	-0.0181996	-0.00797203					20191109	12.3672
20191110	-0.0262287	0.007271	0.0608322	0.0668827	-0.0106499	-0.0275341	-0.0226765					20191110	12.1934
20191111	-0.02991	0.00296462	0.0518158	0.0557487	-0.0192921	-0.040312	-0.0371677					20191111	12.1016
20191112	-0.0346657	-0.000291638	0.0435449	0.0462373	-0.0317903	-0.0524398	-0.0520785					20191112	12.0082
20191113	-0.0398376	-0.00279687	0.0348844	0.0358062	-0.0405409	-0.059007	-0.0601615					20191113	11.9279
20191114	-0.0450734	-0.00601619	0.0267059	0.0274116	-0.0480845	-0.0669195	-0.0721895					20191114	11.9115
20191115	-0.0510911	-0.0100408	0.0183803	0.0188661	-0.0533393	-0.073973	-0.0794044					20191115	11.7803
20191116	-0.0571927	-0.0146637	0.0109368	0.0111986	-0.0601787	-0.0816186	-0.089416					20191116	11.5443
20191117	-0.0631836	-0.0186509	0.00505849	0.00517955	-0.0667423	-0.0948877	-0.102151					20191117	11.2262
20191118	-0.0692839	-0.0220538	3.92677e-05	4.02076e-05	-0.0756063	-0.109184	-0.114665					20191118	10.9311
20191119	-0.0761089	-0.0262775	-0.00306655	-0.00449903	-0.0876605	-0.124038	-0.132316					20191119	10.7098
20191120	-0.0795931	-0.0304736	-0.00665744	-0.00976733	-0.0988661	-0.139426	-0.151259					20191120	10.5033
20191121	-0.0835407	-0.0343747	-0.0112719	-0.0165373	-0.111999	-0.155715	-0.169632					20191121	10.277
20191122	-0.087454	-0.0384817	-0.0170405	-0.0250007	-0.125702	-0.176326	-0.191293					20191122	10.082
20191123	-0.0927242	-0.0426442	-0.0232506	-0.0325115	-0.140215	-0.195748	-0.212186					20191123	9.87377
20191124	-0.0968763	-0.0483608	-0.0292789	-0.0392937	-0.158424	-0.215387	-0.235125					20191124	9.63443
20191125	-0.101386	-0.0543232	-0.0340972	-0.0440497	-0.171683	-0.232995	-0.253888					20191125	9.46885
20191126	-0.105416	-0.0604977	-0.0377742	-0.0482973	-0.182629	-0.248355	-0.273424					20191126	9.2459
20191127	-0.108643	-0.0658254	-0.04131	-0.0540395	-0.192028	-0.262387	-0.285831					20191127	9.0459
20191128	-0.112251	-0.0700715	-0.0451167	-0.0586069	-0.201167	-0.274637	-0.299909					20191128	8.92951
20191129	-0.117063	-0.0744062	-0.0514783	-0.066697	-0.210324	-0.286628	-0.312811					20191129	8.83607
20191130	-0.121548	-0.0810938	-0.0580932	-0.0760397	-0.220007	-0.301488	-0.326878					20191130	8.79508
20191201	-0.12635	-0.0886544	-0.0659222	-0.0853993	-0.230797	-0.315039	-0.34428					20191201	8.85082
20191202	-0.131384	-0.0927189	-0.0736185	-0.0950135	-0.240165	-0.327005	-0.358671					20191202	8.82951
20191203	-0.13583	-0.0977447	-0.0824455	-0.10593	-0.250361	-0.339213	-0.372069					20191203	8.75246
20191204	-0.138732	-0.102439	-0.0919375	-0.118563	-0.260742	-0.351806	-0.387155					20191204	8.64262
20191205	-0.142246	-0.108041	-0.101958	-0.131277	-0.270109	-0.366004	-0.398476					20191205	8.53443
20191206	-0.145817	-0.112583	-0.112321	-0.143497	-0.279893	-0.37597	-0.408838					20191206	8.3918
20191207	-0.149004	-0.121181	-0.120188	-0.153843	-0.29088	-0.386703	-0.419952					20191207	8.23443
20191208	-0.152833	-0.127508	-0.129852	-0.161849	-0.301255	-0.395983	-0.433054					20191208	8.07541
20191209	-0.157412	-0.132808	-0.136932	-0.175517	-0.313653	-0.409402	-0.444178					20191209	7.9541
20191210	-0.163581	-0.138007	-0.145734	-0.186677	-0.323061	-0.421797	-0.458612					20191210	7.80492
20191211	-0.168857	-0.142838	-0.153989	-0.195124	-0.335748	-0.436503	-0.473477					20191211	7.68525
20191212	-0.174639	-0.148047	-0.160816	-0.203003	-0.346814	-0.448706	-0.489596					20191212	7.53607
20191213	-0.178926	-0.153486	-0.167653	-0.211438	-0.357189	-0.460835	-0.504262					20191213	7.35574
20191214	-0.183091	-0.159972	-0.174422	-0.218628	-0.368776	-0.473216	-0.518492					20191214	7.18361
20191215	-0.188214	-0.165831	-0.181544	-0.226471	-0.379026	-0.485172	-0.532939					20191215	7.01639
20191216	-0.193017	-0.171906	-0.188861	-0.234502	-0.389709	-0.499541	-0.54738					20191216	6.86229
20191217	-0.19744	-0.178363	-0.195848	-0.242412	-0.397522	-0.511496	-0.5609					20191217	6.72131
20191218	-0.2011	-0.184177	-0.202066	-0.250107	-0.407046	-0.52579	-0.57366					20191218	6.59016
20191219	-0.20486	-0.190048	-0.208036	-0.257701	-0.418769	-0.541547	-0.589103					20191219	6.43279
20191220	-0.208976	-0.195871	-0.21358	-0.266434	-0.4318	-0.55552	-0.602994					20191220	6.2918
20191221	-0.212436	-0.200954	-0.22051	-0.27506	-0.441858	-0.568766	-0.616631					20191221	6.28852
20191222	-0.215248	-0.205055	-0.227048	-0.282127	-0.456284	-0.581659	-0.627844					20191222	6.33607
20191223	-0.218271	-0.209675	-0.233862	-0.2895	-0.468544	-0.592427	-0.637897					20191223	6.33115
20191224	-0.221379	-0.215483	-0.238402	-0.296433	-0.48115	-0.602611	-0.650374					20191224	6.32623
20191225	-0.223121	-0.22052	-0.244068	-0.303304	-0.491332	-0.609604	-0.661738					20191225	6.32131
20191226	-0.223989	-0.227049	-0.250769	-0.311171	-0.500503	-0.619726	-0.672115					20191226	6.32623
20191227	-0.224448	-0.234712	-0.257863	-0.321124	-0.509884	-0.630055	-0.684196					20191227	6.38361
20191228	-0.225083	-0.242492	-0.265796	-0.330174	-0.521719	-0.640058	-0.694091					20191228	6.42951
20191229	-0.226572	-0.249143	-0.274421	-0.339502	-0.531491	-0.649837	-0.704156					20191229	6.5459
20191230	-0.228365	-0.255699	-0.282634	-0.347585	-0.54047	-0.660338	-0.716437					20191230	6.65082
20191231	-0.230859	-0.26045	-0.290549	-0.355523	-0.550501	-0.672548	-0.727488					20191231	6.74262
20200101	-0.23347	-0.265989	-0.296352	-0.362069	-0.560506	-0.681763	-0.739817					20200101	6.79672
20200102	-0.236474	-0.271879	-0.303084	-0.368577	-0.57001	-0.693438	-0.75173					20200102	6.87049
20200103	-0.238283	-0.277276	-0.310092	-0.373976	-0.579467	-0.706223	-0.762385					20200103	6.93771
20200104	-0.240705	-0.283818	-0.317496	-0.380488	-0.588207	-0.719141	-0.769996					20200104	6.91639
20200105	-0.243984	-0.290133	-0.323489	-0.386864	-0.597752	-0.731599	-0.777408					20200105	6.86557
20200106	-0.246685	-0.295234	-0.328147	-0.393321	-0.608202	-0.74182	-0.784362					20200106	6.78525
20200107	-0.249611	-0.299403	-0.333715	-0.400745	-0.618817	-0.751821	-0.794859					20200107	6.7541
20200108	-0.251168	-0.302881	-0.33902	-0.408782	-0.628552	-0.76235	-0.805082					20200108	6.70656
20200109	-0.251844	-0.306112	-0.344559	-0.41662	-0.638182	-0.771541	-0.815215					20200109	6.72131
20200110	-0.252897	-0.310616	-0.350941	-0.422022	-0.646821	-0.779505	-0.826578					20200110	6.80164
20200111	-0.256223	-0.315312	-0.355796	-0.428493	-0.656757	-0.788923	-0.838622					20200111	6.9
20200112	-0.25854	-0.320264	-0.361665	-0.435274	-0.666286	-0.798202	-0.849707					20200112	6.96557
20200113	-0.260452	-0.324977	-0.367887	-0.442245	-0.674742	-0.808583	-0.860811					20200113	6.93443
20200114	-0.262277	-0.32912	-0.373756	-0.447312	-0.682625	-0.815078	-0.86924					20200114	6.83279
20200115	-0.26322	-0.333806	-0.379535	-0.453706	-0.691089	-0.820926	-0.875649					20200115	6.81967
20200116	-0.265068	-0.338834	-0.383546	-0.46033	-0.701188	-0.829327	-0.881066					20200116	6.91148
20200117	-0.266301	-0.343714	-0.388535	-0.465914	-0.706288	-0.837209	-0.888116					20200117	7.08033
20200118	-0.265769	-0.346354	-0.393291	-0.473037	-0.70796	-0.841804	-0.88864					20200118	7.28197
20200119	-0.266207	-0.349479	-0.398429	-0.479608	-0.711926	-0.845862	-0.895377					20200119	7.43115
20200120	-0.265804	-0.353193	-0.40313	-0.487071	-0.712489	-0.846943	-0.904057					20200120	7.5377
20200121	-0.264965	-0.354674	-0.407931	-0.493571	-0.714156	-0.847284	-0.906264					20200121	7.63115
20200122	-0.264416	-0.356765	-0.41353	-0.499902	-0.718003	-0.849225	-0.902062					20200122	7.7082
20200123	-0.26385	-0.358141	-0.4181	-0.504877	-0.719315	-0.848938	-0.896762					20200123	7.79836
20200124	-0.262591	-0.357178	-0.421187	-0.509944	-0.725625	-0.852723	-0.8937					20200124	7.88525
20200125	-0.261644	-0.357398	-0.425117	-0.514256	-0.729444	-0.852103	-0.890747					20200125	7.98361
20200126	-0.25998	-0.359216	-0.4269	-0.5178	-0.730012	-0.848721	-0.89226					20200126	8.12951
20200127	-0.258226	-0.360679	-0.428128	-0.52045	-0.730522	-0.84527	-0.894057					20200127	8.2082
20200128	-0.257298	-0.36022	-0.431978	-0.522725	-0.730813	-0.842735	-0.89954					20200128	8.3377
20200129	-0.256746	-0.360131	-0.434126	-0.526522	-0.729159	-0.841101	-0.899374					20200129	8.51148
20200130	-0.255471	-0.359082	-0.435271	-0.526912	-0.726188	-0.839178	-0.89706					20200130	8.66393
20200131	-0.254574	-0.359317	-0.437836	-0.527796	-0.721863	-0.837318	-0.894566					20200131	8.73279
20200201	-0.2535	-0.360024	-0.438893	-0.529702	-0.718105	-0.833916	-0.895007					20200201	8.84754
20200202	-0.252512	-0.360345	-0.440569	-0.536852	-0.714885	-0.830325	-0.896247					20200202	9.00164
20200203	-0.252761	-0.360665	-0.441226	-0.54343	-0.711136	-0.825216	-0.898862					20200203	9.13443
20200204	-0.252519	-0.359606	-0.442232	-0.546939	-0.706092	-0.81955	-0.895579					20200204	9.26885
20200205	-0.252488	-0.357935	-0.445334	-0.547226	-0.701186	-0.815277	-0.896977					20200205	9.42787
20200206	-0.252076	-0.35582	-0.446955	-0.547739	-0.695802	-0.811803	-0.896258					20200206	9.57213
20200207	-0.251338	-0.353882	-0.446924	-0.547526	-0.691748	-0.806047	-0.89115					20200207	9.66721
20200208	-0.250639	-0.353539	-0.444881	-0.547816	-0.689269	-0.8021	-0.882447					20200208	9.72951
20200209	-0.250134	-0.353782	-0.443137	-0.547894	-0.688019	-0.800057	-0.875966					20200209	9.83115
20200210	-0.250782	-0.352787	-0.440199	-0.547543	-0.684111	-0.797565	-0.872008					20200210	9.96066
20200211	-0.250086	-0.350974	-0.438979	-0.546875	-0.679797	-0.792173	-0.866911					20200211	10.082
20200212	-0.249354	-0.349255	-0.436842	-0.545103	-0.675405	-0.782783	-0.859188					20200212	10.2197
20200213	-0.24906	-0.346636	-0.435712	-0.542141	-0.671456	-0.773492	-0.84876					20200213	10.3689
20200214	-0.248216	-0.345065	-0.435144	-0.538857	-0.665915	-0.765208	-0.83896					20200214	10.4639
20200215	-0.247462	-0.342999	-0.433652	-0.535379	-0.658953	-0.758195	-0.829914					20200215	10.5279
20200216	-0.246639	-0.340258	-0.431856	-0.53115	-0.650657	-0.752957	-0.821992					20200216	10.5689
20200217	-0.244713	-0.336997	-0.429258	-0.527323	-0.642209	-0.748465	-0.815382					20200217	10.5852
20200218	-0.243107	-0.335703	-0.427194	-0.523782	-0.634827	-0.741741	-0.807227					20200218	10.6721
20200219	-0.241632	-0.333359	-0.424529	-0.522173	-0.628231	-0.733318	-0.798392					20200219	10.7459
20200220	-0.239523	-0.331074	-0.42468	-0.523359	-0.621679	-0.725156	-0.790494					20200220	10.7967
20200221	-0.236645	-0.329011	-0.422947	-0.522307	-0.615171	-0.717064	-0.779426					20200221	10.8475
20200222	-0.23412	-0.325606	-0.421085	-0.521575	-0.608262	-0.705314	-0.770257					20200222	10.9393
20200223	-0.232401	-0.322312	-0.419198	-0.520334	-0.602117	-0.694709	-0.761668					20200223	11.0082
20200224	-0.231579	-0.319238	-0.41614	-0.518349	-0.597318	-0.681533	-0.753485					20200224	11.0787
20200225	-0.230552	-0.316903	-0.414068	-0.517038	-0.590608	-0.672252	-0.745277					20200225	11.0803
20200226	-0.228161	-0.314517	-0.41284	-0.514918	-0.583032	-0.665976	-0.737273					20200226	11.0705
20200227	-0.225964	-0.311988	-0.411387	-0.513555	-0.577428	-0.659522	-0.728471					20200227	11.0656
20200228	-0.223891	-0.309033	-0.408507	-0.511296	-0.57027	-0.652649	-0.716596					20200228	11.1426
20200229	-0.221244	-0.306798	-0.405362	-0.508189	-0.564923	-0.64724	-0.712292					20200229	11.1967
20200301	-0.218938	-0.304171	-0.402936	-0.502392	-0.560686	-0.639244	-0.70545					20200301	11.318
20200302	-0.217195	-0.301929	-0.400011	-0.496991	-0.556298	-0.632008	-0.698779					20200302	11.441
20200303	-0.21551	-0.300556	-0.397048	-0.491537	-0.551885	-0.625542	-0.693166					20200303	11.5377
20200304	-0.213873	-0.298899	-0.394017	-0.485517	-0.546584	-0.621433	-0.687131					20200304	11.5852
20200305	-0.211394	-0.297805	-0.392711	-0.479639	-0.540979	-0.61621	-0.678094					20200305	11.7295
20200306	-0.209033	-0.296967	-0.39028	-0.476413	-0.536197	-0.613597	-0.670621					20200306	11.8803
20200307	-0.207245	-0.295196	-0.387826	-0.472529	-0.530428	-0.610686	-0.662611					20200307	12.0148
20200308	-0.206276	-0.293057	-0.385204	-0.468948	-0.52677	-0.607761	-0.654625					20200308	12.0557
20200309	-0.20558	-0.290115	-0.383712	-0.465781	-0.522627	-0.59973	-0.64925					20200309	12.0066
20200310	-0.205099	-0.286966	-0.380465	-0.46267	-0.517965	-0.592011	-0.642697					20200310	11.9492
20200311	-0.203362	-0.283822	-0.375242	-0.458633	-0.511798	-0.58735	-0.63699					20200311	11.9361
20200312	-0.20175	-0.281488	-0.37232	-0.454486	-0.508007	-0.584594	-0.633352					20200312	11.9459
20200313	-0.199389	-0.28052	-0.369316	-0.449912	-0.504631	-0.577495	-0.631913					20200313	12.0246
20200314	-0.199052	-0.279115	-0.366603	-0.444239	-0.500337	-0.568201	-0.627968					20200314	12.1721
20200315	-0.198557	-0.277977	-0.363453	-0.439545	-0.496793	-0.565987	-0.62553					20200315	12.2885
20200316	-0.196369	-0.276117	-0.360569	-0.434844	-0.493769	-0.56371	-0.622893					20200316	12.4131
20200317	-0.194158	-0.274182	-0.35657	-0.430468	-0.4916	-0.562844	-0.618927					20200317	12.5443
20200318	-0.192895	-0.271903	-0.352481	-0.426654	-0.490768	-0.561655	-0.61466					20200318	12.5885
20200319	-0.191689	-0.2688	-0.348336	-0.423077	-0.488961	-0.561485	-0.613303					20200319	12.6082
20200320	-0.190212	-0.265373	-0.343706	-0.419039	-0.486135	-0.558236	-0.61097					20200320	12.682
20200321	-0.188647	-0.262775	-0.339937	-0.414335	-0.483157	-0.554151	-0.610455					20200321	12.7852
20200322	-0.186501	-0.261004	-0.336426	-0.410433	-0.47908	-0.548902	-0.605696					20200322	12.9279
20200323	-0.183682	-0.258011	-0.333517	-0.405875	-0.475086	-0.546233	-0.598721					20200323	13.0705
20200324	-0.181217	-0.255993	-0.330548	-0.402073	-0.472732	-0.543968	-0.593102					20200324	13.223
20200325	-0.178572	-0.253831	-0.328229	-0.398982	-0.468305	-0.542174	-0.590965					20200325	13.4016
20200326	-0.176134	-0.251694	-0.32665	-0.3958	-0.464216	-0.539661	-0.589284					20200326	13.5885
20200327	-0.172555	-0.2503	-0.323443	-0.392193	-0.460945	-0.535715	-0.58772					20200327	13.777
20200328	-0.168319	-0.248772	-0.320229	-0.388561	-0.455569	-0.529093	-0.586059					20200328	13.9934
20200329	-0.164662	-0.247617	-0.319385	-0.385138	-0.451285	-0.52483	-0.583194					20200329	14.2213
20200330	-0.161443	-0.24586	-0.317327	-0.380924	-0.448406	-0.520901	-0.57694					20200330	14.4279
20200331	-0.159116	-0.242842	-0.3156	-0.377427	-0.445446	-0.515528	-0.567503					20200331	14.6328
20200401	-0.156676	-0.240999	-0.312258	-0.373621	-0.441655	-0.509767	-0.559639					20200401	14.8525
20200402	-0.153769	-0.239198	-0.309494	-0.370654	-0.434764	-0.502785	-0.555312					20200402	15.018
20200403	-0.150957	-0.236338	-0.306857	-0.36866	-0.430027	-0.498264	-0.547866					20200403	15.1393
20200404	-0.148209	-0.232695	-0.304829	-0.366153	-0.42471	-0.494904	-0.544042					20200404	15.2557
20200405	-0.145317	-0.228662	-0.303028	-0.363907	-0.42049	-0.492519	-0.539584					20200405	15.3951
20200406	-0.14296	-0.224888	-0.299499	-0.361776	-0.415352	-0.487855	-0.533461					20200406	15.5492
20200407	-0.140857	-0.223796	-0.294658	-0.359609	-0.410161	-0.481967	-0.527006					20200407	15.741
20200408	-0.140393	-0.221304	-0.290114	-0.357048	-0.403244	-0.475626	-0.519313					20200408	15.9902
20200409	-0.138449	-0.21778	-0.287897	-0.354352	-0.396006	-0.464037	-0.5121					20200409	16.2574
20200410	-0.136475	-0.213879	-0.286239	-0.351833	-0.389869	-0.457018	-0.503957					20200410	16.5262
20200411	-0.135094	-0.210152	-0.283248	-0.349644	-0.384921	-0.448003	-0.495776					20200411	16.7066
20200412	-0.13265	-0.207243	-0.279957	-0.34844	-0.378275	-0.440283	-0.488166					20200412	16.8344
20200413	-0.130794	-0.204821	-0.276305	-0.346812	-0.372835	-0.429611	-0.480482					20200413	16.9689
20200414	-0.12803	-0.202277	-0.273029	-0.344449	-0.364102	-0.420481	-0.472519					20200414	17.1213
20200415	-0.125501	-0.200205	-0.268374	-0.339959	-0.350852	-0.41058	-0.463388					20200415	17.3066
20200416	-0.122629	-0.19852	-0.265793	-0.334378	-0.34276	-0.39791	-0.453183					20200416	17.5557
20200417	-0.11814	-0.195145	-0.263593	-0.328036	-0.335683	-0.386963	-0.444128					20200417	17.841
20200418	-0.114023	-0.192266	-0.260472	-0.322375	-0.326224	-0.3771	-0.433802					20200418	18.0541
20200419	-0.109818	-0.189488	-0.256351	-0.318185	-0.31828	-0.362707	-0.418133					20200419	18.1754
20200420	-0.107611	-0.185259	-0.25323	-0.311662	-0.308819	-0.350765	-0.403121					20200420	18.2984
20200421	-0.104956	-0.181409	-0.248872	-0.306861	-0.29897	-0.338049	-0.388095					20200421	18.4492
20200422	-0.100451	-0.17654	-0.245536	-0.302282	-0.291694	-0.325971	-0.37582					20200422	18.6361
20200423	-0.0978393	-0.172689	-0.241921	-0.296444	-0.283822	-0.318885	-0.36749					20200423	18.7984
20200424	-0.0948522	-0.168626	-0.237892	-0.292319	-0.275336	-0.311531	-0.35624					20200424	18.9721
20200425	-0.0918185	-0.16515	-0.235514	-0.289034	-0.268017	-0.303308	-0.347003					20200425	19.2049
20200426	-0.0892128	-0.161788	-0.231965	-0.282339	-0.259211	-0.294964	-0.336267					20200426	19.5328
20200427	-0.0854833	-0.158066	-0.223267	-0.274422	-0.251144	-0.287812	-0.325848					20200427	19.8754
20200428	-0.0827526	-0.153172	-0.21633	-0.265449	-0.244639	-0.279453	-0.317093					20200428	20.2475
20200429	-0.079715	-0.148653	-0.210276	-0.25787	-0.238613	-0.271805	-0.308297					20200429	20.5262
20200430	-0.076497	-0.143442	-0.205786	-0.25098	-0.230217	-0.262275	-0.299488					20200430	20.7131
20200501	-0.072868	-0.13833	-0.199829	-0.244286	-0.220993	-0.252657	-0.289239					20200501	20.8426
20200502	-0.0693335	-0.132397	-0.194782	-0.237513	-0.210593	-0.242336	-0.277827					20200502	21.0131
20200503	-0.0640793	-0.128473	-0.190018	-0.231694	-0.200315	-0.23424	-0.267407					20200503	21.2131
20200504	-0.0607197	-0.122316	-0.185877	-0.225273	-0.191968	-0.224231	-0.254696					20200504	21.4951
20200505	-0.056491	-0.115272	-0.179771	-0.218535	-0.184565	-0.212783	-0.244129					20200505	21.7738
20200506	-0.0519125	-0.109579	-0.175376	-0.211907	-0.174948	-0.201801	-0.230604					20200506	21.9836
20200507	-0.0477685	-0.104662	-0.169799	-0.204583	-0.165106	-0.19429	-0.221208					20200507	22.1721
20200508	-0.0437766	-0.0991684	-0.164969	-0.197134	-0.15676	-0.184345	-0.211208					20200508	22.3492
20200509	-0.0409268	-0.0935979	-0.158955	-0.190251	-0.146413	-0.175085	-0.202603					20200509	22.559
20200510	-0.0364218	-0.0883119	-0.153931	-0.182259	-0.139701	-0.162647	-0.193508					20200510	22.7918
20200511	-0.0321015	-0.0837191	-0.149077	-0.174786	-0.132111	-0.150975	-0.182523					20200511	23.0426
20200512	-0.0281098	-0.0788222	-0.142429	-0.167976	-0.125137	-0.137382	-0.16954					20200512	23.2869
20200513	-0.0258922	-0.0748131	-0.138528	-0.160992	-0.114335	-0.125702	-0.157108					20200513	23.4574
20200514	-0.0225163	-0.0695676	-0.132272	-0.154581	-0.102238	-0.113503	-0.143312					20200514	23.5639
20200515	-0.0185559	-0.0652424	-0.12735	-0.147596	-0.0923935	-0.104409	-0.128284					20200515	23.6984
20200516	-0.0108728	-0.0611431	-0.122324	-0.141254	-0.0846426	-0.0952757	-0.118236					20200516	23.8721
20200517	-0.00128554	-0.0565853	-0.117466	-0.136242	-0.0776603	-0.0838854	-0.107809					20200517	24.0443
20200518	0.00699942	-0.0527113	-0.112462	-0.128701	-0.0684837	-0.073963	-0.0980353					20200518	24.218
20200519	0.0141548	-0.0478258	-0.107888	-0.122247	-0.061283	-0.0629405	-0.0866167					20200519	24.4295
20200520	0.0177763	-0.0435795	-0.10232	-0.116431	-0.0533669	-0.04813	-0.0783831					20200520	24.6508
20200521	0.0214924	-0.0395081	-0.0958169	-0.110432	-0.044122	-0.0337491	-0.0648212					20200521	24.8885
20200522	0.0250251	-0.0358789	-0.0895578	-0.102413	-0.0348102	-0.0209759	-0.0420659					20200522	25.1098
20200523	0.0291509	-0.0322541	-0.0829782	-0.0984063	-0.026164	-0.00549848	-0.0255803					20200523	25.3049
20200524	0.0335399	-0.0287281	-0.0768005	-0.091915	-0.00737407	0.018946	-0.00720954					20200524	25.5
20200525	0.0387663	-0.0253661	-0.072982	-0.0862705	0.0090204	0.0363885	0.0192438					20200525	25.6656
20200526	0.0436177	-0.0196981	-0.0683271	-0.0785945	0.0234758	0.0509698	0.0460545					20200526	25.8049
20200527	0.0487091	-0.0165067	-0.0633412	-0.0716366	0.0366488	0.058586	0.0585301					20200527	25.9262
20200528	0.0519938	-0.00616753	-0.0574436	-0.0644355	0.0461216	0.0678606	0.0708974					20200528	26.0951
20200529	0.056813	0.00314404	-0.0530292	-0.0596144	0.0538051	0.0792227	0.0819371					20200529	26.2049
20200530	0.0613394	0.00987577	-0.0473831	-0.0541966	0.0641715	0.0936374	0.0946977					20200530	26.1787
20200531	0.0654882	0.0146703	-0.0435876	-0.0469489	0.0759072	0.109869	0.110756					20200531	26.1639
20200601	0.0714143	0.0187992	-0.0383571	-0.0415112	0.0882141	0.126125	0.130701					20200601	26.2
20200602	0.0736954	0.0230262	-0.0330891	-0.0345853	0.0990235	0.139868	0.149368					20200602	26.2967
20200603	0.0772695	0.0265271	-0.0231584	-0.0237218	0.110603	0.152584	0.162966					20200603	26.4082
20200604	0.0807764	0.0311198	-0.0102592	-0.0105047	0.120786	0.164901	0.176825					20200604	26.5426
20200605	0.0841309	0.0376211	0.001858	0.00272593	0.132326	0.176611	0.194809					20200605	26.6525
20200606	0.0874258	0.042863	0.011507	0.0168822	0.142173	0.193298	0.212668					20200606	26.7492
20200607	0.0920207	0.0481016	0.0192759	0.0265241	0.1548	0.208549	0.228125					20200607	26.8541
20200608	0.0964578	0.0535908	0.0234763	0.0312877	0.163234	0.219518	0.244316					20200608	26.9049
20200609	0.100415	0.0590524	0.0277795	0.0365577	0.170578	0.23458	0.254804					20200609	26.9541
20200610	0.104057	0.0626552	0.0329619	0.0444204	0.177841	0.241837	0.264714					20200610	27.0262
20200611	0.106217	0.0662086	0.0393999	0.0535661	0.185851	0.252423	0.277297					20200611	27.1902
20200612	0.109269	0.0716199	0.0476881	0.0640455	0.19202	0.265211	0.288602					20200612	27.4328
20200613	0.112008	0.0759096	0.0568308	0.0747422	0.199755	0.27538	0.301002					20200613	27.6869
20200614	0.115883	0.0823684	0.0638942	0.0825168	0.207942	0.28419	0.31039					20200614	27.8541
20200615	0.119881	0.0869932	0.0705048	0.0905721	0.217663	0.296697	0.322992					20200615	27.9852
20200616	0.123792	0.0900432	0.0760728	0.0986599	0.228586	0.30848	0.336832					20200616	28.1082
20200617	0.127691	0.0931761	0.0829616	0.1065	0.23766	0.318632	0.352363					20200617	28.2262
20200618	0.131265	0.096154	0.0913735	0.117553	0.245616	0.329279	0.362455					20200618	28.4246
20200619	0.13408	0.101022	0.099788	0.127193	0.25317	0.340344	0.375607					20200619	28.6852
20200620	0.138478	0.106966	0.105438	0.134276	0.25856	0.353785	0.386909					20200620	28.9328
20200621	0.14213	0.109903	0.112527	0.142545	0.266069	0.358528	0.390908					20200621	29.1262
20200622	0.142331	0.112279	0.117347	0.152389	0.276072	0.364779	0.396228					20200622	29.2459
20200623	0.142656	0.117846	0.125983	0.160187	0.283585	0.371643	0.404276					20200623	29.359
20200624	0.145	0.122754	0.130867	0.166664	0.293949	0.376865	0.413373					20200624	29.4541
20200625	0.148687	0.125984	0.136269	0.172349	0.300608	0.38414	0.418927					20200625	29.5246
20200626	0.151489	0.131187	0.141375	0.180271	0.309239	0.38939	0.425349					20200626	29.5574
20200627	0.154378	0.136648	0.14731	0.187108	0.317403	0.396956	0.433971					20200627	29.5705
20200628	0.156815	0.142821	0.153601	0.193585	0.324057	0.403941	0.442697					20200628	29.5721
20200629	0.159733	0.14885	0.159259	0.201373	0.330699	0.410282	0.449411					20200629	29.618
20200630	0.162957	0.15316	0.166018	0.207875	0.33752	0.416371	0.455863					20200630	29.7639
20200701	0.163218	0.157282	0.173053	0.214743	0.344412	0.422597	0.461177					20200701	29.9426
20200702	0.163714	0.161253	0.179207	0.218561	0.350888	0.429492	0.470379					20200702	30.0328
20200703	0.166656	0.16552	0.182833	0.22359	0.356334	0.435668	0.475548					20200703	30.0885
20200704	0.169617	0.170063	0.187953	0.229101	0.360751	0.445375	0.483519					20200704	30.1164
20200705	0.172038	0.17444	0.19299	0.234087	0.365507	0.452004	0.490583					20200705	30.0984
20200706	0.176003	0.177699	0.196264	0.238677	0.369922	0.462454	0.500126					20200706	30.1492
20200707	0.179363	0.179413	0.199228	0.242161	0.376548	0.472096	0.511812					20200707	30.223
20200708	0.182374	0.180907	0.201921	0.244661	0.384688	0.482507	0.524196					20200708	30.3213
20200709	0.185319	0.183783	0.2057	0.248503	0.390979	0.492631	0.533874					20200709	30.4803
20200710	0.186805	0.186527	0.210036	0.253089	0.399131	0.50101	0.546972					20200710	30.6262
20200711	0.188687	0.188875	0.213302	0.256928	0.405976	0.509872	0.559745					20200711	30.718
20200712	0.192047	0.192336	0.217332	0.261104	0.413975	0.519629	0.568982					20200712	30.7607
20200713	0.195943	0.196438	0.219864	0.267592	0.42187	0.531707	0.578458					20200713	30.8459
20200714	0.199572	0.199695	0.22383	0.273531	0.428782	0.544286	0.588253					20200714	30.9951
20200715	0.20345	0.204081	0.226614	0.278101	0.437126	0.555664	0.598822					20200715	31.1508
20200716	0.206869	0.206482	0.230498	0.282754	0.444531	0.568017	0.607628					20200716	31.282
20200717	0.209694	0.209334	0.234567	0.287346	0.455612	0.575507	0.617925					20200717	31.4033
20200718	0.211683	0.211902	0.238225	0.293178	0.463864	0.581229	0.626931					20200718	31.6197
20200719	0.214287	0.216284	0.242501	0.298292	0.472791	0.588549	0.635331					20200719	31.7656
20200720	0.216128	0.22076	0.246529	0.304107	0.481667	0.595321	0.644359					20200720	31.8639
20200721	0.218037	0.224982	0.250797	0.31004	0.491797	0.602949	0.650961					20200721	31.9213
20200722	0.219528	0.231025	0.255564	0.315979	0.500134	0.610739	0.659903					20200722	31.9393
20200723	0.221632	0.236983	0.261565	0.323792	0.506417	0.616991	0.668611					20200723	31.9328
20200724	0.224207	0.242759	0.267329	0.330296	0.512165	0.623482	0.676499					20200724	31.8869
20200725	0.225443	0.247957	0.274454	0.338008	0.520179	0.629703	0.685977					20200725	31.8918
20200726	0.225884	0.252028	0.280609	0.342952	0.526731	0.6373	0.695674					20200726	31.8902
20200727	0.226094	0.255798	0.285025	0.34859	0.534165	0.646966	0.703418					20200727	31.8672
20200728	0.226552	0.260139	0.292428	0.352609	0.540676	0.658226	0.710161					20200728	31.7902
20200729	0.227685	0.265901	0.298025	0.356771	0.548331	0.665774	0.715317					20200729	31.7361
20200730	0.228732	0.270424	0.302046	0.360119	0.553549	0.671063	0.721489					20200730	31.759
20200731	0.230223	0.27467	0.305864	0.365866	0.559177	0.677014	0.725909					20200731	31.7672
20200801	0.232083	0.277906	0.309156	0.372779	0.563145	0.684484	0.733338					20200801	31.7918
20200802	0.233855	0.280728	0.312737	0.378894	0.567435	0.692216	0.738821					20200802	31.8098
20200803	0.234723	0.282791	0.318587	0.385631	0.572286	0.699992	0.745684					20200803	31.8295
20200804	0.236401	0.284263	0.321772	0.388228	0.578073	0.707888	0.757013					20200804	31.8705
20200805	0.238791	0.286312	0.326485	0.390835	0.584287	0.71345	0.763478					20200805	31.8721
20200806	0.240675	0.288224	0.329653	0.394675	0.592441	0.71948	0.76981					20200806	31.8836
20200807	0.243105	0.291031	0.33236	0.398435	0.597476	0.726096	0.77583					20200807	31.8918
20200808	0.245231	0.295188	0.335584	0.403318	0.601763	0.73297	0.780811					20200808	31.9475
20200809	0.247163	0.298738	0.339589	0.407287	0.607735	0.740603	0.785245					20200809	31.9557
20200810	0.248583	0.301313	0.343168	0.411052	0.613667	0.748049	0.79075					20200810	31.8279
20200811	0.251055	0.303115	0.346967	0.415052	0.619898	0.756171	0.796988					20200811	31.6033
20200812	0.252175	0.304612	0.34935	0.419445	0.627509	0.763448	0.805698					20200812	31.3656
20200813	0.253856	0.307635	0.351493	0.422377	0.636268	0.770821	0.811322					20200813	31.123
20200814	0.255432	0.311325	0.354755	0.42539	0.643543	0.776318	0.818875					20200814	30.9885
20200815	0.255929	0.314799	0.358923	0.430664	0.650405	0.783927	0.824419					20200815	30.9246
20200816	0.257455	0.319423	0.363216	0.435482	0.656313	0.789818	0.830447					20200816	30.8377
20200817	0.258845	0.323846	0.367483	0.438728	0.659885	0.797343	0.833573					20200817	30.7344
20200818	0.258988	0.326102	0.370655	0.443428	0.663565	0.802486	0.838822					20200818	30.6344
20200819	0.259017	0.32808	0.373295	0.448384	0.666518	0.806087	0.844487					20200819	30.5148
20200820	0.259279	0.331625	0.375809	0.453771	0.670314	0.812513	0.850997					20200820	30.3803
20200821	0.258846	0.333572	0.379459	0.458776	0.67357	0.817879	0.857672					20200821	30.2033
20200822	0.258915	0.336013	0.382753	0.462993	0.67458	0.821198	0.860739					20200822	30.1426
20200823	0.258354	0.339521	0.386622	0.465981	0.677622	0.824068	0.8657					20200823	30.1
20200824	0.258461	0.343572	0.391525	0.470514	0.682112	0.826156	0.86583					20200824	30.0557
20200825	0.257882	0.344921	0.394803	0.473889	0.685233	0.827531	0.871338					20200825	29.9656
20200826	0.257199	0.346689	0.397055	0.478285	0.687375	0.829718	0.873655					20200826	29.8377
20200827	0.257923	0.34867	0.398551	0.479976	0.690176	0.829173	0.87644					20200827	29.6754
20200828	0.258033	0.350163	0.400608	0.481193	0.692207	0.827339	0.878637					20200828	29.5344
20200829	0.258305	0.350106	0.40258	0.484415	0.692544	0.824556	0.882483					20200829	29.4541
20200830	0.257792	0.350021	0.404966	0.48681	0.694301	0.824803	0.886648					20200830	29.3213
20200831	0.256712	0.352232	0.406709	0.490995	0.694595	0.825022	0.891587					20200831	29.1885
20200901	0.256886	0.35277	0.408659	0.493685	0.695768	0.823853	0.894566					20200901	29.1049
20200902	0.255911	0.354172	0.411329	0.496987	0.69665	0.822091	0.899233					20200902	28.9918
20200903	0.254821	0.35542	0.412506	0.499883	0.695567	0.820835	0.898026					20200903	28.8672
20200904	0.255885	0.354805	0.413379	0.501549	0.694566	0.820652	0.893626					20200904	28.7492
20200905	0.256376	0.353992	0.414118	0.502848	0.694752	0.819994	0.88934					20200905	28.6738
20200906	0.256104	0.352917	0.415152	0.503637	0.694824	0.817774	0.883637					20200906	28.6115
20200907	0.255265	0.351538	0.415971	0.505163	0.694928	0.814658	0.879723					20200907	28.541
20200908	0.25472	0.351117	0.415943	0.506288	0.692175	0.810955	0.874393					20200908	28.4344
20200909	0.253432	0.349674	0.417306	0.5072	0.690105	0.810572	0.869516					20200909	28.2836
20200910	0.251693	0.347527	0.420139	0.506794	0.689758	0.81005	0.864868					20200910	28.1246
20200911	0.250806	0.346488	0.420096	0.506701	0.690441	0.803488	0.861005					20200911	27.9623
20200912	0.250752	0.344754	0.419855	0.507006	0.689462	0.797137	0.85526					20200912	27.8115
20200913	0.25009	0.342226	0.419554	0.505628	0.686826	0.791123	0.853021					20200913	27.6459
20200914	0.248906	0.340017	0.419473	0.503485	0.681983	0.785953	0.8503					20200914	27.4885
20200915	0.248206	0.338009	0.419989	0.505323	0.678055	0.781111	0.84367					20200915	27.277
20200916	0.246874	0.336918	0.419317	0.506091	0.672941	0.774966	0.837014					20200916	27.0197
20200917	0.245845	0.334411	0.420108	0.507111	0.667094	0.767274	0.830272					20200917	26.7295
20200918	0.244729	0.332144	0.418824	0.507322	0.660264	0.758573	0.822869					20200918	26.518
20200919	0.242952	0.329925	0.418552	0.507366	0.653504	0.752088	0.814868					20200919	26.318
20200920	0.240908	0.327411	0.417956	0.507444	0.648441	0.743914	0.807971					20200920	26.1213
20200921	0.23868	0.325016	0.416083	0.507454	0.640812	0.737514	0.80257					20200921	25.9377
20200922	0.235938	0.323338	0.414117	0.506774	0.63464	0.730304	0.796069					20200922	25.7705
20200923	0.23133	0.322488	0.411795	0.507623	0.626138	0.722564	0.790873					20200923	25.5951
20200924	0.227308	0.319966	0.408061	0.507929	0.620321	0.713712	0.785506					20200924	25.3393
20200925	0.224215	0.317247	0.404686	0.507418	0.611944	0.70506	0.780712					20200925	25.0459
20200926	0.219612	0.314915	0.401859	0.50549	0.607511	0.697463	0.772174					20200926	24.7738
20200927	0.21481	0.312032	0.398975	0.502688	0.600342	0.690263	0.760014					20200927	24.5246
20200928	0.210914	0.309143	0.399358	0.498142	0.594175	0.683341	0.750032					20200928	24.2918
20200929	0.207591	0.3064	0.397627	0.49311	0.58325	0.676192	0.740039					20200929	24.1148
20200930	0.203805	0.303764	0.394076	0.489209	0.575211	0.668122	0.730993					20200930	23.9016
20201001	0.20028	0.30134	0.391266	0.485468	0.567043	0.660719	0.722468					20201001	23.6574
20201002	0.19705	0.299224	0.388326	0.482564	0.558135	0.653663	0.712965					20201002	23.4344
20201003	0.194363	0.295947	0.384934	0.479339	0.550044	0.645699	0.702219					20201003	23.2541
20201004	0.191863	0.292397	0.381943	0.475291	0.539876	0.635101	0.691957					20201004	23.0426
20201005	0.189161	0.287724	0.378002	0.471056	0.529347	0.623452	0.681347					20201005	22.8574
20201006	0.184453	0.283548	0.372242	0.466698	0.519575	0.614248	0.67044					20201006	22.6492
20201007	0.178352	0.278514	0.366455	0.461715	0.510098	0.600294	0.659085					20201007	22.4098
20201008	0.174762	0.274094	0.362227	0.457526	0.500371	0.587526	0.647916					20201008	21.9984
20201009	0.172877	0.270602	0.359001	0.454384	0.490479	0.572718	0.634286					20201009	21.5934
20201010	0.169326	0.26626	0.356012	0.45055	0.479391	0.556834	0.6216					20201010	21.2984
20201011	0.167117	0.263659	0.352261	0.445746	0.468688	0.545101	0.607603					20201011	21.041
20201012	0.164644	0.259119	0.347507	0.439209	0.457013	0.53078	0.591995					20201012	20.8213
20201013	0.161719	0.254511	0.342244	0.430182	0.445128	0.516495	0.578973					20201013	20.6607
20201014	0.157817	0.249965	0.338271	0.423204	0.432751	0.501147	0.564772					20201014	20.441
20201015	0.154423	0.244806	0.334067	0.416687	0.421217	0.488869	0.551134					20201015	20.2344
20201016	0.149531	0.240085	0.328509	0.408014	0.409677	0.474971	0.537102					20201016	19.9885
20201017	0.144778	0.234176	0.322617	0.399542	0.398217	0.459957	0.523774					20201017	19.7607
20201018	0.138397	0.229255	0.317293	0.392647	0.388149	0.444566	0.50858					20201018	19.5787
20201019	0.131015	0.223946	0.311883	0.387164	0.373622	0.42826	0.490283					20201019	19.4525
20201020	0.127341	0.218376	0.306488	0.379414	0.363571	0.41059	0.469996					20201020	19.2672
20201021	0.122794	0.213557	0.301474	0.372828	0.351841	0.396717	0.4546					20201021	19.1115
20201022	0.118219	0.207976	0.295801	0.365525	0.340839	0.383951	0.435406					20201022	18.8328
20201023	0.1137	0.202364	0.290393	0.357797	0.330286	0.370586	0.419973					20201023	18.5705
20201024	0.109254	0.195867	0.28488	0.349779	0.320335	0.358998	0.406673					20201024	18.3541
20201025	0.105041	0.190917	0.277418	0.338675	0.309479	0.346388	0.394106					20201025	18.1115
20201026	0.101627	0.185138	0.265472	0.325944	0.298595	0.336415	0.383699					20201026	17.8656
20201027	0.0956094	0.179311	0.254809	0.313087	0.288589	0.325507	0.371896					20201027	17.618
20201028	0.0916943	0.170435	0.245443	0.302045	0.279645	0.315999	0.360594					20201028	17.3098
20201029	0.0871952	0.163035	0.237332	0.292295	0.269584	0.304678	0.346963					20201029	16.9262
20201030	0.0824881	0.156953	0.231211	0.283722	0.257108	0.290976	0.333029					20201030	16.5984
20201031	0.0763934	0.149544	0.22528	0.274607	0.24562	0.277771	0.318855					20201031	16.3033
20201101	0.0714143	0.142891	0.219436	0.266426	0.231204	0.264208	0.305751					20201101	15.9852
20201102	0.0645845	0.136994	0.21251	0.25732	0.219419	0.253302	0.292291					20201102	15.7066
20201103	0.057972	0.129662	0.204837	0.249077	0.207975	0.237588	0.279024					20201103	15.4
20201104	0.0525991	0.122461	0.197675	0.240162	0.196935	0.220643	0.262167					20201104	15.0672
20201105	0.0481835	0.116094	0.190512	0.230164	0.184422	0.207298	0.245775					20201105	14.718
20201106	0.0425048	0.108649	0.183555	0.220241	0.169219	0.191814	0.229493					20201106	14.4033
20201107	0.0369896	0.101623	0.176415	0.211622	0.154938	0.176811	0.211678					20201107	14.2426
20201108	0.0331414	0.0944675	0.169798	0.20012	0.14125	0.160572	0.195741					20201108	14.059
20201109	0.0291084	0.0878595	0.164261	0.190973	0.128801	0.144071	0.178714					20201109	13.8246
20201110	0.023597	0.081246	0.15622	0.180528	0.116075	0.127419	0.16093					20201110	13.5738
20201111	0.0186102	0.0749061	0.149753	0.170802	0.102496	0.114255	0.144045					20201111	13.2525
20201112	0.012574	0.0685866	0.142114	0.162999	0.09057	0.0989661	0.127557					20201112	12.9934
20201113	0.00664401	0.0618508	0.135355	0.15462	0.0795524	0.085046	0.113656					20201113	12.723
20201114	8.71431e-05	0.0560047	0.127497	0.148427	0.0692995	0.0703417	0.10057					20201114	12.4852
20201115	-0.00583289	0.0500982	0.118631	0.139939	0.05828	0.0564305	0.0861228					20201115	12.2492
20201116	-0.0115536	0.0444742	0.110953	0.133221	0.046675	0.0396409	0.0698833					20201116	11.9967
20201117	-0.0183167	0.0396943	0.104919	0.12607	0.0367616	0.0267454	0.0523287					20201117	11.7836
20201118	-0.0236303	0.0348337	0.0976926	0.114401	0.027694	0.0166226	0.0328996					20201118	11.541
20201119	-0.029733	0.0298387	0.0908813	0.103863	0.0193339	0.00687341	0.0190467					20201119	11.2426
20201120	-0.0357911	0.0250775	0.0827078	0.0948039	0.00764565	-0.00675259	0.00747507					20201120	10.9574
20201121	-0.0415299	0.018881	0.0748545	0.0855446	-0.003997	-0.0247469	-0.00852705					20201121	10.7131
20201122	-0.0477397	0.0150319	0.0671066	0.076289	-0.0150756	-0.037941	-0.0316261					20201122	10.5049
20201123	-0.0542863	0.00999364	0.059936	0.0665037	-0.025834	-0.0552351	-0.0503786					20201123	10.2869
20201124	-0.0605421	0.00298213	0.0529171	0.0574943	-0.0423514	-0.0763262	-0.0744777					20201124	10.0492
20201125	-0.065986	-0.00291802	0.045907	0.0492009	-0.0584455	-0.09357	-0.0931211					20201125	9.89016
20201126	-0.0731641	-0.00807719	0.0389653	0.0418476	-0.0724094	-0.111359	-0.11195					20201126	9.77377
20201127	-0.0778837	-0.0130797	0.0325663	0.0344781	-0.0895523	-0.129461	-0.135593					20201127	9.66885
20201128	-0.082113	-0.0199543	0.0252535	0.0259209	-0.104066	-0.147273	-0.157206					20201128	9.51639
20201129	-0.0862676	-0.0257728	0.016598	0.0169952	-0.118169	-0.166533	-0.180071					20201129	9.35738
20201130	-0.0917171	-0.0337192	0.00818981	0.00838583	-0.133304	-0.186842	-0.202874					20201130	9.21148
20201201	-0.0982048	-0.0409963	5.90086e-05	6.04209e-05	-0.149855	-0.206557	-0.223689					20201201	9.07869
20201202	-0.104119	-0.0482568	-0.0068311	-0.0100221	-0.165324	-0.225569	-0.242583					20201202	8.94262
20201203	-0.109502	-0.0568122	-0.014226	-0.0208714	-0.177719	-0.239409	-0.263761					20201203	8.70492
20201204	-0.11468	-0.0629743	-0.0213964	-0.0313912	-0.188165	-0.256372	-0.280479					20201204	8.49508
20201205	-0.11983	-0.0678395	-0.0301741	-0.0439345	-0.198103	-0.270149	-0.293871					20201205	8.34262
20201206	-0.125213	-0.0724713	-0.0397964	-0.0543673	-0.208484	-0.284283	-0.310153					20201206	8.18689
20201207	-0.130275	-0.0789081	-0.0493549	-0.0659933	-0.220729	-0.299101	-0.327504					20201207	8.00984
20201208	-0.134716	-0.0860216	-0.059632	-0.0778679	-0.232994	-0.31475	-0.343227					20201208	7.99016
20201209	-0.138898	-0.0948213	-0.0680572	-0.0891598	-0.245675	-0.330746	-0.361806					20201209	7.98689
20201210	-0.144197	-0.100993	-0.0773153	-0.100357	-0.258174	-0.348907	-0.381888					20201210	7.97377
20201211	-0.14884	-0.107556	-0.0869703	-0.112589	-0.270472	-0.366516	-0.401051					20201211	7.9623
20201212	-0.154573	-0.113314	-0.0970795	-0.125564	-0.28302	-0.383245	-0.420796					20201212	7.91475
20201213	-0.161341	-0.117431	-0.10769	-0.137892	-0.296131	-0.39946	-0.439344					20201213	7.80492
20201214	-0.165031	-0.122256	-0.116107	-0.14882	-0.309017	-0.416631	-0.456283					20201214	7.74262
20201215	-0.167656	-0.125995	-0.125195	-0.157512	-0.321212	-0.434793	-0.47591					20201215	7.65902
20201216	-0.170607	-0.132242	-0.133716	-0.169885	-0.331887	-0.452922	-0.492557					20201216	7.62951
20201217	-0.17413	-0.138237	-0.140911	-0.182527	-0.342255	-0.467455	-0.509052					20201217	7.60984
20201218	-0.177271	-0.143973	-0.150712	-0.193124	-0.357896	-0.47917	-0.522574					20201218	7.54262
20201219	-0.178451	-0.149796	-0.159219	-0.20314	-0.370246	-0.490523	-0.532603					20201219	7.4541
20201220	-0.180787	-0.156793	-0.16697	-0.212872	-0.384308	-0.504098	-0.542473					20201220	7.42787
20201221	-0.183201	-0.164275	-0.174845	-0.222861	-0.398957	-0.513282	-0.557719					20201221	7.40492
20201222	-0.185662	-0.173138	-0.183703	-0.232557	-0.408763	-0.525827	-0.57001					20201222	7.38525
20201223	-0.188616	-0.181413	-0.19276	-0.244899	-0.420369	-0.537674	-0.581749					20201223	7.36393
20201224	-0.192056	-0.188676	-0.202591	-0.256805	-0.434213	-0.55052	-0.59269					20201224	7.26885
20201225	-0.19555	-0.195943	-0.212561	-0.267818	-0.446805	-0.563069	-0.604018					20201225	7.20984
20201226	-0.198236	-0.204033	-0.222216	-0.27838	-0.459645	-0.575919	-0.614884					20201226	7.17869
20201227	-0.200745	-0.211287	-0.231747	-0.288928	-0.470651	-0.587493	-0.625814					20201227	7.1623
20201228	-0.204032	-0.217234	-0.240453	-0.299118	-0.481823	-0.60052	-0.636385					20201228	7.16066
20201229	-0.206966	-0.224201	-0.247954	-0.306232	-0.492664	-0.611011	-0.646001					20201229	7.21148
20201230	-0.209095	-0.23198	-0.255249	-0.313528	-0.503318	-0.617371	-0.65797					20201230	7.2459
20201231	-0.211759	-0.238434	-0.263127	-0.32196	-0.514149	-0.627905	-0.662503					20201231	7.18361
20210101	-0.213492	-0.245107	-0.271738	-0.330824	-0.524876	-0.635994	-0.669708					20210101	7.16393
20210102	-0.214318	-0.250738	-0.278352	-0.338761	-0.533968	-0.64188	-0.676882					20210102	7.21639
20210103	-0.215918	-0.256484	-0.28535	-0.347857	-0.538223	-0.650296	-0.687835					20210103	7.30984
20210104	-0.218874	-0.261229	-0.291201	-0.353663	-0.545648	-0.660838	-0.701029					20210104	7.46721
20210105	-0.220905	-0.26666	-0.297151	-0.362428	-0.553875	-0.668503	-0.706272					20210105	7.53607
20210106	-0.222667	-0.271253	-0.303689	-0.370116	-0.557161	-0.67596	-0.708639					20210106	7.59672
20210107	-0.223666	-0.274578	-0.307021	-0.375777	-0.56292	-0.683177	-0.709566					20210107	7.52623
20210108	-0.224235	-0.277607	-0.312969	-0.381921	-0.569028	-0.692839	-0.713828					20210108	7.49016
20210109	-0.224525	-0.282714	-0.319512	-0.387033	-0.575463	-0.699878	-0.718939					20210109	7.52787
20210110	-0.224381	-0.287527	-0.325247	-0.390196	-0.580577	-0.702142	-0.725698					20210110	7.5918
20210111	-0.224114	-0.292592	-0.328873	-0.394416	-0.586037	-0.706975	-0.732492					20210111	7.74098
20210112	-0.224131	-0.295857	-0.33138	-0.399154	-0.589546	-0.713554	-0.738822					20210112	7.83443
20210113	-0.224189	-0.2973	-0.336073	-0.405062	-0.591949	-0.721339	-0.743212					20210113	7.96557
20210114	-0.224917	-0.299972	-0.340256	-0.410981	-0.593599	-0.726547	-0.747927					20210114	7.99836
20210115	-0.225544	-0.301978	-0.343988	-0.41473	-0.59727	-0.727563	-0.752889					20210115	8.0459
20210116	-0.225225	-0.303408	-0.348048	-0.418918	-0.599356	-0.726356	-0.760214					20210116	8.12295
20210117	-0.225729	-0.304012	-0.351407	-0.422025	-0.600816	-0.728495	-0.765454					20210117	8.22295
20210118	-0.226602	-0.306754	-0.352985	-0.426037	-0.603177	-0.729654	-0.771763					20210118	8.21639
20210119	-0.227338	-0.309764	-0.355965	-0.430139	-0.60525	-0.73198	-0.775944					20210119	8.27377
20210120	-0.227889	-0.311334	-0.357831	-0.433903	-0.608144	-0.735287	-0.781221					20210120	8.32131
20210121	-0.228178	-0.313769	-0.360241	-0.436094	-0.610745	-0.735485	-0.785951					20210121	8.39672
20210122	-0.229147	-0.314566	-0.361371	-0.438533	-0.612463	-0.735551	-0.790615					20210122	8.4082
20210123	-0.229269	-0.315333	-0.363661	-0.443493	-0.61335	-0.735474	-0.794053					20210123	8.47049
20210124	-0.230631	-0.315654	-0.36641	-0.444161	-0.616235	-0.735729	-0.798082					20210124	8.62787
20210125	-0.230958	-0.316219	-0.368528	-0.444329	-0.618665	-0.736941	-0.804208					20210125	8.7459
20210126	-0.230783	-0.317068	-0.370115	-0.446866	-0.620774	-0.737115	-0.803896					20210126	8.77049
20210127	-0.231574	-0.318441	-0.372836	-0.448882	-0.621859	-0.736021	-0.80344					20210127	8.8
20210128	-0.232401	-0.318692	-0.375127	-0.451192	-0.623805	-0.738186	-0.802268					20210128	8.90984
20210129	-0.232234	-0.318363	-0.377983	-0.452334	-0.625619	-0.739213	-0.801374					20210129	8.95574
20210130	-0.231982	-0.318428	-0.378873	-0.454121	-0.629584	-0.740599	-0.801644					20210130	8.99016
20210131	-0.231738	-0.318446	-0.37937	-0.455945	-0.630211	-0.741578	-0.800809					20210131	9.02951
20210201	-0.231042	-0.318461	-0.379921	-0.456447	-0.63164	-0.740139	-0.800073					20210201	9.03934
20210202	-0.230238	-0.318266	-0.380477	-0.458452	-0.631296	-0.739869	-0.799266					20210202	9.11312
20210203	-0.229777	-0.318455	-0.381847	-0.459716	-0.630756	-0.739614	-0.796429					20210203	9.20328
20210204	-0.229908	-0.317585	-0.381558	-0.460992	-0.633184	-0.739545	-0.791354					20210204	9.27049
20210205	-0.228891	-0.317026	-0.382826	-0.46163	-0.633219	-0.737501	-0.788342					20210205	9.31311
20210206	-0.228313	-0.316836	-0.383752	-0.461543	-0.633047	-0.733394	-0.787302					20210206	9.41803
20210207	-0.227909	-0.316769	-0.385098	-0.46192	-0.631374	-0.730586	-0.784914					20210207	9.49344
20210208	-0.228689	-0.315877	-0.386662	-0.464954	-0.627548	-0.728532	-0.783123					20210208	9.53443
20210209	-0.227973	-0.314979	-0.386221	-0.467799	-0.624809	-0.723726	-0.783638					20210209	9.55574
20210210	-0.227997	-0.313965	-0.387533	-0.470082	-0.623479	-0.719025	-0.78061					20210210	9.58853
20210211	-0.227588	-0.312224	-0.389355	-0.472313	-0.620896	-0.714738	-0.778771					20210211	9.66721
20210212	-0.227893	-0.310552	-0.389849	-0.473858	-0.619609	-0.708988	-0.776634					20210212	9.78525
20210213	-0.227878	-0.30918	-0.389658	-0.474287	-0.615782	-0.705457	-0.772987					20210213	9.84918
20210214	-0.228245	-0.307719	-0.388697	-0.474367	-0.612685	-0.701942	-0.768222					20210214	9.86229
20210215	-0.228911	-0.308138	-0.387875	-0.475753	-0.608289	-0.700389	-0.763644					20210215	9.88197
20210216	-0.230138	-0.306727	-0.388273	-0.475983	-0.606367	-0.698275	-0.759994					20210216	9.96393
20210217	-0.22954	-0.306156	-0.386867	-0.476114	-0.603395	-0.695715	-0.755592					20210217	10.0869
20210218	-0.227809	-0.305724	-0.386816	-0.476226	-0.600887	-0.693219	-0.750342					20210218	10.1262
20210219	-0.227036	-0.304452	-0.385681	-0.47491	-0.599246	-0.690575	-0.745871					20210219	10.1082
20210220	-0.226443	-0.303268	-0.3851	-0.473033	-0.597105	-0.687913	-0.74104					20210220	10.1213
20210221	-0.225456	-0.30151	-0.383555	-0.471114	-0.593641	-0.683874	-0.735703					20210221	10.2
20210222	-0.224822	-0.299566	-0.381956	-0.469446	-0.589105	-0.68213	-0.73024					20210222	10.2656
20210223	-0.223961	-0.298545	-0.380097	-0.468729	-0.585299	-0.677814	-0.725584					20210223	10.3885
20210224	-0.222673	-0.297923	-0.377357	-0.467797	-0.581731	-0.673388	-0.721985					20210224	10.5049
20210225	-0.220981	-0.297036	-0.375905	-0.467028	-0.578439	-0.669706	-0.72021					20210225	10.641
20210226	-0.220026	-0.296564	-0.375482	-0.465821	-0.57575	-0.666401	-0.718445					20210226	10.8197
20210227	-0.218377	-0.294824	-0.375431	-0.464557	-0.572014	-0.660805	-0.714672					20210227	11.0557
20210228	-0.217827	-0.293466	-0.374668	-0.461841	-0.568614	-0.657679	-0.711118					20210228	11.2295
20210301	-0.21589	-0.293954	-0.372686	-0.459045	-0.567701	-0.654152	-0.707039					20210301	11.3557
20210302	-0.214441	-0.293581	-0.371705	-0.456169	-0.56477	-0.649392	-0.703182					20210302	11.541
20210303	-0.212341	-0.292866	-0.370364	-0.453458	-0.562131	-0.645455	-0.699807					20210303	11.7607
20210304	-0.210528	-0.292176	-0.367866	-0.451228	-0.558965	-0.641544	-0.697368					20210304	11.9213
20210305	-0.207494	-0.291228	-0.365678	-0.4488	-0.555392	-0.639422	-0.695384					20210305	12.1016
20210306	-0.204368	-0.290398	-0.365308	-0.446859	-0.55116	-0.636095	-0.696176					20210306	12.2803
20210307	-0.20236	-0.28909	-0.363862	-0.445149	-0.547174	-0.630396	-0.694833					20210307	12.4803
20210308	-0.200166	-0.287877	-0.362432	-0.443598	-0.542226	-0.627498	-0.693817					20210308	12.677
20210309	-0.198518	-0.286584	-0.360262	-0.442282	-0.539715	-0.621664	-0.690804					20210309	12.9082
20210310	-0.195166	-0.284866	-0.358065	-0.44089	-0.536387	-0.618323	-0.686572					20210310	13.0738
20210311	-0.191922	-0.282892	-0.35587	-0.439222	-0.533169	-0.61648	-0.68184					20210311	13.2754
20210312	-0.189042	-0.281681	-0.354355	-0.436322	-0.52694	-0.613431	-0.675341					20210312	13.4426
20210313	-0.187151	-0.280381	-0.354004	-0.433516	-0.519468	-0.611098	-0.66879					20210313	13.5967
20210314	-0.185808	-0.277589	-0.352846	-0.431325	-0.515014	-0.60729	-0.66397					20210314	13.7525
20210315	-0.185501	-0.275005	-0.351885	-0.429559	-0.511056	-0.604928	-0.660358					20210315	13.8197
20210316	-0.184031	-0.273299	-0.349084	-0.427351	-0.506292	-0.600445	-0.656633					20210316	13.8934
20210317	-0.181517	-0.270221	-0.346343	-0.424895	-0.500293	-0.593807	-0.649234					20210317	14.0016
20210318	-0.179284	-0.266799	-0.345283	-0.422637	-0.495114	-0.584207	-0.645278					20210318	14.1525
20210319	-0.176604	-0.26416	-0.343248	-0.419961	-0.48676	-0.577446	-0.637494					20210319	14.2393
20210320	-0.172893	-0.261556	-0.339858	-0.416917	-0.478047	-0.570465	-0.627471					20210320	14.4361
20210321	-0.167728	-0.257991	-0.336223	-0.414259	-0.472524	-0.558736	-0.61867					20210321	14.6607
20210322	-0.164481	-0.253438	-0.334113	-0.410957	-0.464476	-0.547263	-0.608169					20210322	14.8721
20210323	-0.159986	-0.249556	-0.33116	-0.408282	-0.455437	-0.536645	-0.59858					20210323	15.0066
20210324	-0.158255	-0.245592	-0.328516	-0.405644	-0.447648	-0.52813	-0.58692					20210324	15.1902
20210325	-0.156881	-0.243545	-0.326293	-0.402709	-0.439407	-0.518542	-0.577379					20210325	15.3705
20210326	-0.154568	-0.240666	-0.323025	-0.399565	-0.430452	-0.507658	-0.565925					20210326	15.4508
20210327	-0.151866	-0.237589	-0.318932	-0.397728	-0.42156	-0.495622	-0.552466					20210327	15.5148
20210328	-0.150536	-0.234292	-0.314932	-0.395741	-0.412114	-0.48483	-0.540456					20210328	15.6279
20210329	-0.147194	-0.231281	-0.311396	-0.393349	-0.401934	-0.4735	-0.527324					20210329	15.8246
20210330	-0.145795	-0.228357	-0.307572	-0.390193	-0.39304	-0.460071	-0.515446					20210330	16.0344
20210331	-0.142472	-0.225539	-0.30499	-0.385774	-0.383669	-0.449058	-0.504666					20210331	16.3295
20210401	-0.139817	-0.220449	-0.302534	-0.380876	-0.374767	-0.439782	-0.492256					20210401	16.6557
20210402	-0.137102	-0.216779	-0.30017	-0.375056	-0.366032	-0.432057	-0.480237					20210402	16.9115
20210403	-0.134893	-0.213024	-0.297341	-0.367525	-0.357836	-0.419615	-0.468586					20210403	17.1574
20210404	-0.130876	-0.20871	-0.294164	-0.35977	-0.35071	-0.404732	-0.45696					20210404	17.3984
20210405	-0.127412	-0.205249	-0.28857	-0.354173	-0.343539	-0.394445	-0.445065					20210405	17.6311
20210406	-0.124827	-0.200869	-0.28145	-0.348126	-0.334849	-0.384851	-0.432533					20210406	17.8344
20210407	-0.120869	-0.196532	-0.277703	-0.343069	-0.328521	-0.37557	-0.421778					20210407	18.0689
20210408	-0.116472	-0.193375	-0.272804	-0.335648	-0.322392	-0.367098	-0.411982					20210408	18.2459
20210409	-0.112755	-0.19091	-0.267099	-0.330062	-0.316939	-0.357749	-0.403332					20210409	18.4508
20210410	-0.107941	-0.187489	-0.262516	-0.323713	-0.310286	-0.347739	-0.392976					20210410	18.7066
20210411	-0.104627	-0.181438	-0.256599	-0.316253	-0.30213	-0.33792	-0.381425					20210411	19.0246
20210412	-0.101901	-0.177494	-0.25286	-0.310098	-0.296216	-0.329406	-0.369798					20210412	19.3508
20210413	-0.0977315	-0.173355	-0.247515	-0.303294	-0.286721	-0.318829	-0.359116					20210413	19.6459
20210414	-0.0948572	-0.168225	-0.242593	-0.295754	-0.278769	-0.308269	-0.349556					20210414	19.8934
20210415	-0.0910645	-0.163457	-0.236887	-0.290347	-0.269287	-0.298203	-0.337733					20210415	20.1377
20210416	-0.0871778	-0.1581	-0.232505	-0.284663	-0.260636	-0.28722	-0.325964					20210416	20.3246
20210417	-0.0847984	-0.153625	-0.226895	-0.276708	-0.249636	-0.278425	-0.316629					20210417	20.5443
20210418	-0.0827321	-0.149132	-0.217382	-0.26952	-0.241413	-0.269678	-0.306844					20210418	20.7344
20210419	-0.0779811	-0.144495	-0.209266	-0.258596	-0.233371	-0.262416	-0.29888					20210419	20.8656
20210420	-0.0757552	-0.139957	-0.202938	-0.249471	-0.227917	-0.256499	-0.292404					20210420	20.9738
20210421	-0.0724089	-0.134833	-0.196889	-0.240816	-0.222123	-0.250453	-0.285662					20210421	21.0623
20210422	-0.0681629	-0.12938	-0.192448	-0.233746	-0.213323	-0.241722	-0.276008					20210422	21.1262
20210423	-0.0638727	-0.125041	-0.187572	-0.226508	-0.205192	-0.23203	-0.267402					20210423	21.2049
20210424	-0.0595463	-0.120641	-0.182798	-0.221505	-0.195628	-0.221726	-0.256451					20210424	21.3492
20210425	-0.0544584	-0.116562	-0.178055	-0.214688	-0.187601	-0.212568	-0.24602					20210425	21.5148
20210426	-0.0487638	-0.111229	-0.172883	-0.208131	-0.179497	-0.203598	-0.233507					20210426	21.7066
20210427	-0.0445275	-0.105756	-0.166776	-0.202281	-0.169735	-0.191353	-0.224161					20210427	21.8852
20210428	-0.0390493	-0.100552	-0.161563	-0.194747	-0.161579	-0.180774	-0.212141					20210428	22.0328
20210429	-0.0349411	-0.0954887	-0.15788	-0.189881	-0.147975	-0.172004	-0.202075					20210429	22.1459
20210430	-0.0317472	-0.0898208	-0.152075	-0.183429	-0.139723	-0.159695	-0.191605					20210430	22.3197
20210501	-0.0267293	-0.0849021	-0.14574	-0.176607	-0.129713	-0.146289	-0.178327					20210501	22.5852
20210502	-0.0192548	-0.0795927	-0.140519	-0.167875	-0.119447	-0.133084	-0.163258					20210502	22.8344
20210503	-0.0101317	-0.0746369	-0.13724	-0.16013	-0.108479	-0.120397	-0.149871					20210503	23.0443
20210504	-0.00225564	-0.0695274	-0.132736	-0.152635	-0.0987097	-0.104776	-0.136607					20210504	23.2623
20210505	0.00379985	-0.0641738	-0.128813	-0.145917	-0.0865923	-0.088825	-0.124351					20210505	23.4443
20210506	0.0100623	-0.0595134	-0.122019	-0.139804	-0.0750512	-0.0698129	-0.109887					20210506	23.5738
20210507	0.0140315	-0.0547214	-0.11642	-0.134766	-0.0617702	-0.0496736	-0.0914493					20210507	23.7377
20210508	0.0170496	-0.049709	-0.110739	-0.128947	-0.0488947	-0.034813	-0.068288					20210508	23.841
20210509	0.0208119	-0.0446235	-0.104562	-0.123215	-0.0377076	-0.0196164	-0.042955					20210509	23.8656
20210510	0.0236606	-0.0403387	-0.0993397	-0.118448	-0.0245135	-0.00697588	-0.0239666					20210510	23.9197
20210511	0.0259009	-0.0352328	-0.0939058	-0.110653	-0.00916766	0.00708513	-0.00896312					20210511	23.918
20210512	0.0275244	-0.0276778	-0.0884708	-0.103282	0.00301239	0.0244445	0.00642653					20210512	23.9787
20210513	0.030411	-0.0226889	-0.0825565	-0.0964566	0.0147717	0.0342231	0.0305156					20210513	24.0984
20210514	0.0332128	-0.016285	-0.0770425	-0.0895333	0.0232924	0.0469841	0.0444749					20210514	24.2426
20210515	0.0371564	-0.00726014	-0.0708885	-0.0819229	0.0361378	0.0580594	0.0580069					20210515	24.4557
20210516	0.0416238	0.000346174	-0.0655795	-0.0736247	0.0440726	0.0655904	0.066063					20210516	24.7246
20210517	0.0460427	0.00582237	-0.0595451	-0.0646021	0.0514528	0.0727662	0.0775404					20210517	25.0311
20210518	0.0502535	0.00975216	-0.0517993	-0.0564643	0.0566046	0.0782181	0.0839757					20210518	25.3279
20210519	0.0537696	0.0142119	-0.0448923	-0.0467113	0.0626217	0.0844406	0.0917299					20210519	25.6164
20210520	0.058047	0.017736	-0.0345787	-0.0354924	0.0674358	0.0941046	0.10142					20210520	25.8738
20210521	0.062451	0.0209728	-0.0220335	-0.0225608	0.0742754	0.105267	0.111838					20210521	26.0918
20210522	0.0670976	0.0248524	-0.0114913	-0.0117663	0.0842306	0.119189	0.126915					20210522	26.3164
20210523	0.0717318	0.0283359	-0.00268498	-0.00274924	0.0943056	0.13261	0.142567					20210523	26.518
20210524	0.0755821	0.031461	0.005697	0.00835824	0.104686	0.145052	0.156137					20210524	26.6738
20210525	0.0793449	0.0344105	0.0113298	0.0166223	0.11466	0.156305	0.167262					20210525	26.8066
20210526	0.0821665	0.0378382	0.0172502	0.0253083	0.124186	0.167182	0.181386					20210526	27.0016
20210527	0.0839882	0.0423237	0.0224939	0.0309521	0.134837	0.180653	0.197918					20210527	27.2754
20210528	0.08717	0.0452343	0.0273829	0.036153	0.144582	0.196962	0.215884					20210528	27.6016
20210529	0.0903244	0.0507331	0.0305293	0.0395826	0.155189	0.211199	0.230305					20210529	27.8361
20210530	0.0947468	0.0562117	0.0336665	0.0437194	0.1663	0.223517	0.245502					20210530	27.9918
20210531	0.0985222	0.0603405	0.0362334	0.0472156	0.175007	0.235617	0.259347					20210531	28.118
20210601	0.100166	0.0639161	0.0409745	0.0533028	0.182592	0.243705	0.271819					20210601	28.2148
20210602	0.102243	0.0683906	0.0471508	0.0614699	0.190842	0.249783	0.280776					20210602	28.3344
20210603	0.106383	0.0716541	0.0537112	0.0704305	0.195911	0.25952	0.286978					20210603	28.4869
20210604	0.111139	0.0748288	0.0603721	0.0788167	0.198538	0.270503	0.29454					20210604	28.6492
20210605	0.115924	0.0787469	0.0661041	0.0857981	0.202503	0.277464	0.301446					20210605	28.7525
20210606	0.119875	0.0855788	0.0725192	0.0929997	0.208954	0.285953	0.307854					20210606	28.8754
20210607	0.123571	0.091271	0.0781229	0.101033	0.21649	0.29821	0.317884					20210607	29.0279
20210608	0.127409	0.0958645	0.0849292	0.108962	0.227791	0.309613	0.327343					20210608	29.2377
20210609	0.13094	0.0997772	0.0925323	0.118478	0.238096	0.316922	0.340855					20210609	29.4623
20210610	0.134504	0.103893	0.0996586	0.127235	0.244065	0.324607	0.356541					20210610	29.7033
20210611	0.139131	0.106211	0.106215	0.136394	0.252352	0.333091	0.372794					20210611	29.9197
20210612	0.144876	0.11234	0.113554	0.143327	0.260955	0.347953	0.381118					20210612	30.1311
20210613	0.150138	0.116445	0.120208	0.151356	0.270418	0.363744	0.397452					20210613	30.2623
20210614	0.154851	0.121477	0.126082	0.159031	0.281376	0.380018	0.415821					20210614	30.3836
20210615	0.159348	0.125667	0.131715	0.165322	0.292713	0.392859	0.434162					20210615	30.5311
20210616	0.164126	0.128607	0.136926	0.17107	0.302325	0.406677	0.44715					20210616	30.7361
20210617	0.167525	0.130662	0.139419	0.176792	0.312047	0.424366	0.462934					20210617	30.8902
20210618	0.171826	0.133903	0.143371	0.182225	0.320338	0.441653	0.478535					20210618	30.9623
20210619	0.176942	0.136485	0.148394	0.187404	0.329114	0.46023	0.492967					20210619	31.0344
20210620	0.183651	0.13915	0.152684	0.190476	0.344622	0.473574	0.509328					20210620	31.2328
20210621	0.190861	0.144317	0.154842	0.195224	0.354183	0.487491	0.527486					20210621	31.518
20210622	0.197121	0.149542	0.159058	0.202943	0.371389	0.502572	0.543875					20210622	31.8262
20210623	0.199951	0.156552	0.164977	0.209877	0.386243	0.511434	0.559842					20210623	32.0754
20210624	0.203408	0.162562	0.172039	0.218493	0.398298	0.52613	0.574379					20210624	32.2443
20210625	0.207628	0.170354	0.180101	0.228085	0.410097	0.53538	0.587638					20210625	32.3951
20210626	0.211785	0.178378	0.188331	0.239065	0.41817	0.546396	0.598968					20210626	32.4213
20210627	0.215812	0.185595	0.197341	0.249737	0.42966	0.557637	0.609045					20210627	32.4869
20210628	0.219515	0.192094	0.20663	0.260682	0.442705	0.568878	0.619024					20210628	32.5984
20210629	0.22252	0.198683	0.215605	0.27176	0.450774	0.580261	0.632389					20210629	32.7279
20210630	0.225085	0.205229	0.223345	0.282102	0.46154	0.590244	0.643418					20210630	32.8
20210701	0.229451	0.211133	0.230409	0.291588	0.476182	0.601784	0.653943					20210701	32.8
20210702	0.232442	0.216007	0.237364	0.299159	0.489519	0.614878	0.666613					20210702	32.818
20210703	0.235095	0.222017	0.244366	0.306312	0.501207	0.626339	0.681486					20210703	32.823
20210704	0.23878	0.228446	0.251049	0.314218	0.5111	0.638704	0.693342					20210704	32.8279
20210705	0.2421	0.235596	0.259087	0.322423	0.520904	0.649774	0.705057					20210705	32.8557
20210706	0.243226	0.242881	0.268464	0.330201	0.533184	0.659659	0.716249					20210706	32.9131
20210707	0.244647	0.249272	0.274969	0.337996	0.544201	0.670174	0.730925					20210707	32.9295
20210708	0.246969	0.2565	0.280785	0.345072	0.553361	0.679582	0.742748					20210708	32.9984
20210709	0.250034	0.262669	0.289198	0.353736	0.561761	0.689161	0.753599					20210709	33.123
20210710	0.253358	0.268129	0.296176	0.361301	0.57207	0.69976	0.763822					20210710	33.282
20210711	0.256104	0.272524	0.303587	0.368711	0.580613	0.709846	0.772286					20210711	33.4689
20210712	0.258003	0.27739	0.310112	0.377476	0.589331	0.721703	0.784048					20210712	33.6098
20210713	0.260883	0.281777	0.316124	0.384751	0.599822	0.73607	0.797066					20210713	33.7016
20210714	0.263214	0.286629	0.321268	0.39251	0.608758	0.751037	0.807773					20210714	33.7525
20210715	0.265697	0.291308	0.326381	0.398472	0.617716	0.762904	0.820134					20210715	33.8164
20210716	0.26798	0.296116	0.331932	0.403721	0.627762	0.775595	0.832479					20210716	33.8721
20210717	0.269978	0.300473	0.337686	0.410252	0.639214	0.786996	0.842584					20210717	33.8689
20210718	0.272421	0.30606	0.344063	0.416393	0.652707	0.79831	0.850706					20210718	33.823
20210719	0.274752	0.312343	0.349583	0.42354	0.665282	0.808151	0.860179					20210719	33.6918
20210720	0.276968	0.318373	0.355672	0.430265	0.67642	0.812922	0.86979					20210720	33.5098
20210721	0.279725	0.323035	0.361289	0.436904	0.684415	0.819548	0.878296					20210721	33.3279
20210722	0.281238	0.329027	0.368315	0.445727	0.690727	0.829922	0.886576					20210722	33.2148
20210723	0.282437	0.33389	0.373172	0.455235	0.697775	0.839223	0.892765					20210723	33.1525
20210724	0.283953	0.33899	0.379589	0.463119	0.705347	0.849702	0.900953					20210724	33.1361
20210725	0.286125	0.34493	0.385872	0.47013	0.712241	0.859818	0.910838					20210725	33.1361
20210726	0.28753	0.349176	0.391427	0.475671	0.719821	0.869105	0.916377					20210726	33.141
20210727	0.288579	0.352556	0.395805	0.480496	0.727834	0.8781	0.921285					20210727	33.0869
20210728	0.289429	0.355929	0.401436	0.48381	0.734349	0.884294	0.924143					20210728	32.9967
20210729	0.289963	0.36039	0.406986	0.490216	0.739735	0.890389	0.928643					20210729	32.918
20210730	0.291049	0.366065	0.412981	0.49593	0.74501	0.898594	0.934796					20210730	32.9
20210731	0.29065	0.372178	0.419072	0.502005	0.748476	0.906733	0.94267					20210731	32.8885
20210801	0.291982	0.37632	0.422959	0.507025	0.75219	0.914795	0.952603					20210801	32.8443
20210802	0.29198	0.378202	0.426757	0.512203	0.756794	0.920562	0.959765					20210802	32.8016
20210803	0.293373	0.380603	0.431535	0.519882	0.761098	0.929803	0.969872					20210803	32.7066
20210804	0.295014	0.382616	0.434766	0.522091	0.765184	0.932698	0.977708					20210804	32.5836
20210805	0.29558	0.387329	0.438122	0.527584	0.770668	0.936095	0.985507					20210805	32.4951
20210806	0.295214	0.390615	0.441913	0.531789	0.775282	0.939427	0.998009					20210806	32.4148
20210807	0.296229	0.392929	0.446352	0.537387	0.778359	0.940934	1.00341					20210807	32.3557
20210808	0.296465	0.392997	0.449126	0.540675	0.781911	0.94068	1.00976					20210808	32.2918
20210809	0.296711	0.394635	0.451655	0.54492	0.784977	0.941878	1.01397					20210809	32.2443
20210810	0.296572	0.395286	0.454664	0.548967	0.786674	0.941497	1.01849					20210810	32.1197
20210811	0.296555	0.396639	0.458474	0.5528	0.788463	0.944005	1.02294					20210811	31.9639
20210812	0.295503	0.398862	0.46227	0.557253	0.789805	0.944311	1.0203					20210812	31.8213
20210813	0.294559	0.39935	0.463747	0.560807	0.787309	0.943441	1.01693					20210813	31.7164
20210814	0.294095	0.400823	0.465193	0.562879	0.787961	0.944361	1.01335					20210814	31.6115
20210815	0.294615	0.399654	0.467029	0.564435	0.791944	0.942608	1.00959					20210815	31.4836
20210816	0.293568	0.398729	0.469054	0.566108	0.794298	0.939628	1.00594					20210816	31.3738
20210817	0.292339	0.398008	0.471436	0.567813	0.794873	0.936746	1.00384					20210817	31.2508
20210818	0.290992	0.398747	0.471631	0.570571	0.796479	0.935813	1.0023					20210818	31.1541
20210819	0.290197	0.397963	0.472398	0.572059	0.797449	0.936157	0.998569					20210819	31.0885
20210820	0.288966	0.39698	0.473702	0.570637	0.79846	0.933584	0.993262					20210820	30.9557
20210821	0.287503	0.395635	0.474788	0.570584	0.799137	0.929047	0.991007					20210821	30.8016
20210822	0.28578	0.395457	0.477296	0.572487	0.797714	0.922633	0.992134					20210822	30.6262
20210823	0.284644	0.395177	0.478574	0.573346	0.793593	0.916963	0.987454					20210823	30.5049
20210824	0.283482	0.394564	0.47896	0.570254	0.787161	0.913235	0.987358					20210824	30.4082
20210825	0.282909	0.394263	0.479694	0.573995	0.780771	0.908814	0.984083					20210825	30.2902
20210826	0.282372	0.392649	0.480603	0.579364	0.776367	0.905976	0.978826					20210826	30.282
20210827	0.281504	0.390899	0.480157	0.583714	0.772243	0.902142	0.975201					20210827	30.2344
20210828	0.281183	0.39051	0.480035	0.586291	0.76925	0.897012	0.97097					20210828	30.0934
20210829	0.281068	0.390519	0.480633	0.586848	0.76682	0.892506	0.967671					20210829	29.9344
20210830	0.281886	0.388431	0.477739	0.587335	0.763679	0.886662	0.963758					20210830	29.718
20210831	0.281305	0.385584	0.478508	0.586793	0.760574	0.879158	0.963115					20210831	29.5623
20210901	0.28017	0.382682	0.478319	0.585801	0.755227	0.872656	0.958393					20210901	29.3574
20210902	0.278749	0.380024	0.476409	0.585416	0.749961	0.866515	0.950198					20210902	29.1541
20210903	0.277694	0.379197	0.474583	0.58383	0.7453	0.862632	0.941673					20210903	28.9574
20210904	0.276217	0.377657	0.472204	0.58054	0.74217	0.855668	0.934157					20210904	28.7459
20210905	0.274893	0.375676	0.470943	0.576864	0.737973	0.850585	0.927693					20210905	28.5246
20210906	0.273698	0.373967	0.468722	0.572631	0.731894	0.842347	0.919657					20210906	28.377
20210907	0.271362	0.371208	0.466252	0.569044	0.72467	0.834714	0.910375					20210907	28.2115
20210908	0.268366	0.368293	0.463343	0.566701	0.717906	0.82637	0.900472					20210908	27.9869
20210909	0.263981	0.364874	0.460401	0.564392	0.709982	0.81743	0.890133					20210909	27.7115
20210910	0.259521	0.361862	0.45862	0.562421	0.700096	0.8096	0.880491					20210910	27.4721
20210911	0.254526	0.358126	0.455176	0.560266	0.694306	0.802437	0.873221					20210911	27.1836
20210912	0.25044	0.355291	0.452047	0.557752	0.684953	0.794354	0.865968					20210912	26.8574
20210913	0.245587	0.353108	0.449169	0.554835	0.67881	0.784108	0.858905					20210913	26.4967
20210914	0.239734	0.350597	0.448086	0.55152	0.670033	0.774567	0.84762					20210914	26.1459
20210915	0.233855	0.348056	0.445629	0.549032	0.663338	0.764098	0.837085					20210915	25.8
20210916	0.228853	0.345624	0.442226	0.546996	0.652621	0.752933	0.826148					20210916	25.4656
20210917	0.225384	0.342164	0.438684	0.545584	0.640141	0.742588	0.813793					20210917	25.1721
20210918	0.222075	0.338983	0.43584	0.542605	0.632348	0.733431	0.802904					20210918	24.9508
20210919	0.219382	0.335632	0.433326	0.53976	0.622899	0.725828	0.790288					20210919	24.741
20210920	0.216151	0.330679	0.430282	0.535824	0.609743	0.716204	0.779496					20210920	24.5738
20210921	0.212718	0.325549	0.428518	0.531657	0.599436	0.703926	0.769421					20210921	24.4033
20210922	0.208148	0.320572	0.423138	0.527629	0.589922	0.690546	0.75676					20210922	24.2262
20210923	0.203279	0.316201	0.416105	0.524321	0.580034	0.681326	0.744288					20210923	24.0754
20210924	0.200329	0.311875	0.411244	0.519852	0.569346	0.668748	0.730949					20210924	23.882
20210925	0.196752	0.306722	0.406421	0.514732	0.557045	0.651373	0.71737					20210925	23.6361
20210926	0.193811	0.302554	0.403182	0.509391	0.546937	0.634791	0.703567					20210926	23.3328
20210927	0.191482	0.298056	0.399306	0.503646	0.535531	0.618865	0.688892					20210927	23.0672
20210928	0.188367	0.293025	0.395168	0.498296	0.521367	0.605534	0.674829					20210928	22.8361
20210929	0.184435	0.288878	0.389099	0.490229	0.509803	0.590172	0.659593					20210929	22.5984
20210930	0.180514	0.283348	0.3835	0.480539	0.493371	0.575749	0.64567					20210930	22.3607
20211001	0.176548	0.277866	0.378788	0.471015	0.481825	0.558111	0.629362					20211001	22.1951
20211002	0.172013	0.272979	0.370918	0.461498	0.466064	0.5418	0.613956					20211002	21.9885
20211003	0.16645	0.267903	0.363671	0.452184	0.453125	0.525484	0.599032					20211003	21.8131
20211004	0.161073	0.262708	0.357126	0.445548	0.440054	0.507764	0.583413					20211004	21.6508
20211005	0.154205	0.256683	0.352322	0.435859	0.42706	0.491375	0.565384					20211005	21.4885
20211006	0.147975	0.249778	0.34701	0.42746	0.416221	0.469828	0.542746					20211006	21.2934
20211007	0.142483	0.244129	0.340675	0.419812	0.404717	0.452847	0.523316					20211007	21.0492
20211008	0.136222	0.239092	0.333944	0.412499	0.390687	0.438201	0.505697					20211008	20.7869
20211009	0.130426	0.233043	0.329346	0.404089	0.376932	0.427034	0.486618					20211009	20.4656
20211010	0.125543	0.225059	0.323509	0.395838	0.36606	0.41408	0.468796					20211010	20.2787
20211011	0.120893	0.219864	0.316669	0.385191	0.354729	0.401903	0.454464					20211011	20.0377
20211012	0.117616	0.213184	0.309179	0.375964	0.347084	0.389231	0.439379					20211012	19.7934
20211013	0.113075	0.208308	0.300832	0.363209	0.334302	0.376521	0.424924					20211013	19.5803
20211014	0.109244	0.201978	0.288739	0.350207	0.322603	0.363652	0.408532					20211014	19.3885
20211015	0.105397	0.194458	0.278644	0.337543	0.311567	0.351495	0.394168					20211015	19.2148
20211016	0.101799	0.186847	0.268327	0.324941	0.298354	0.338401	0.379589					20211016	19.0148
20211017	0.09736	0.18045	0.258804	0.31253	0.286827	0.325714	0.366629					20211017	18.8557
20211018	0.0920993	0.172727	0.249803	0.302074	0.272403	0.311851	0.352516					20211018	18.6525
20211019	0.0873232	0.164923	0.241922	0.293146	0.261417	0.298295	0.338018					20211019	18.4328
20211020	0.0825221	0.157354	0.233931	0.283444	0.2476	0.283777	0.321414					20211020	18.2492
20211021	0.0781941	0.151458	0.226128	0.27313	0.235634	0.271079	0.309193					20211021	18.0672
20211022	0.074352	0.143637	0.217547	0.263625	0.223282	0.259083	0.294749					20211022	17.9098
20211023	0.0702339	0.137256	0.209362	0.254901	0.212669	0.247971	0.280693					20211023	17.641
20211024	0.0647405	0.130681	0.20203	0.244751	0.200936	0.235333	0.267418					20211024	17.382
20211025	0.0599177	0.121666	0.195917	0.235136	0.189553	0.222503	0.254976					20211025	17.1311
20211026	0.0548354	0.113486	0.188536	0.226256	0.178195	0.210053	0.240913					20211026	16.8852
20211027	0.0492513	0.108024	0.181382	0.215471	0.168542	0.198331	0.228534					20211027	16.5738
20211028	0.0429384	0.100491	0.174185	0.205285	0.159307	0.186154	0.215082					20211028	16.3246
20211029	0.036253	0.0936387	0.166858	0.195506	0.149356	0.174068	0.20229					20211029	16.0967
20211030	0.0309628	0.088022	0.159434	0.185127	0.137484	0.163531	0.191055					20211030	15.9574
20211031	0.0280756	0.0823308	0.152956	0.177154	0.129964	0.15072	0.179622					20211031	15.8148
20211101	0.0227511	0.0772105	0.145821	0.168407	0.120439	0.138488	0.168302					20211101	15.7066
20211102	0.0174489	0.0723274	0.13881	0.159642	0.1137	0.12402	0.154566					20211102	15.5525
20211103	0.0123716	0.0676888	0.131565	0.152252	0.100749	0.10577	0.140486					20211103	15.359
20211104	0.00754761	0.0623776	0.12585	0.14457	0.0867091	0.0867043	0.126726					20211104	15.1557
20211105	0.0027057	0.0579104	0.11978	0.136419	0.0729464	0.0691121	0.107455					20211105	14.9852
20211106	-0.00173943	0.0534409	0.113256	0.129353	0.0578649	0.0526319	0.0855897					20211106	14.7967
20211107	-0.00566171	0.0480588	0.107163	0.123448	0.0447049	0.0369264	0.0654822					20211107	14.6705
20211108	-0.0100627	0.0435429	0.10138	0.117143	0.0340925	0.024889	0.0486555					20211108	14.5721
20211109	-0.0132077	0.0381501	0.09523	0.10821	0.0257408	0.0163232	0.0322573					20211109	14.5033
20211110	-0.0172959	0.0315651	0.0883005	0.100528	0.0181333	0.00836203	0.0186615					20211110	14.2705
20211111	-0.0213911	0.0238618	0.0813747	0.0926921	0.00945287	0.000579903	0.00924196					20211111	14.0721
20211112	-0.0255327	0.0189398	0.0738322	0.0863021	5.20684e-06	-0.0134491	5.09066e-06					20211112	13.9
20211113	-0.0308747	0.0141776	0.0678278	0.0801147	-0.00738903	-0.0221653	-0.0157635					20211113	13.7852
20211114	-0.0361781	0.00975831	0.062519	0.0742353	-0.0147541	-0.0326134	-0.029133					20211114	13.6951
20211115	-0.0412714	0.00408304	0.0576742	0.0644287	-0.0245973	-0.0451446	-0.0438885					20211115	13.4902
20211116	-0.045468	-0.00105466	0.0500961	0.0549346	-0.0344633	-0.0554118	-0.0542924					20211116	13.277
20211117	-0.0511672	-0.00449766	0.042829	0.0439639	-0.0425868	-0.0669485	-0.0663526					20211117	13.0557
20211118	-0.0542201	-0.00792751	0.0315475	0.0323812	-0.0548449	-0.0805417	-0.0815128					20211118	12.8328
20211119	-0.0565549	-0.0122042	0.0228065	0.0234092	-0.0665174	-0.095821	-0.0971534					20211119	12.6705
20211120	-0.0593313	-0.0157729	0.01504	0.0154	-0.0768554	-0.111073	-0.117219					20211120	12.477
20211121	-0.0636156	-0.0209326	0.00791917	0.0081087	-0.0904924	-0.129251	-0.13724					20211121	12.2525
20211122	-0.0672958	-0.0253981	0.00130052	0.00133165	-0.104031	-0.14621	-0.157293					20211122	12.0426
20211123	-0.0709252	-0.0301459	-0.00416024	-0.00610362	-0.116548	-0.158807	-0.174146					20211123	11.8574
20211124	-0.0736313	-0.0360814	-0.00909528	-0.013344	-0.124826	-0.169782	-0.188039					20211124	11.7623
20211125	-0.0762326	-0.0422271	-0.0140115	-0.0205567	-0.132078	-0.180791	-0.197679					20211125	11.6557
20211126	-0.0790578	-0.0469949	-0.0196789	-0.0278987	-0.13754	-0.189045	-0.206579					20211126	11.6115
20211127	-0.0819069	-0.0505943	-0.0250851	-0.0344116	-0.144321	-0.198975	-0.215053					20211127	11.5033
20211128	-0.0853272	-0.0548915	-0.0314558	-0.0410855	-0.151627	-0.210614	-0.227878					20211128	11.3082
20211129	-0.0892037	-0.0596234	-0.0372993	-0.0486418	-0.160716	-0.219826	-0.23978					20211129	11.0492
20211130	-0.0920353	-0.0656226	-0.0438511	-0.057676	-0.169075	-0.228327	-0.250887					20211130	10.8279
20211201	-0.0957928	-0.0686838	-0.0518666	-0.0679577	-0.176579	-0.236955	-0.262283					20211201	10.5967
20211202	-0.0985172	-0.0726972	-0.0594464	-0.0779513	-0.183136	-0.246603	-0.271994					20211202	10.3869
20211203	-0.101967	-0.0769312	-0.0681279	-0.0894171	-0.190047	-0.257001	-0.282597					20211203	10.141
20211204	-0.105945	-0.0804609	-0.0766938	-0.0989245	-0.195336	-0.269147	-0.292431					20211204	9.89508
20211205	-0.109344	-0.0858316	-0.0851324	-0.107264	-0.203163	-0.27886	-0.301143					20211205	9.67541
20211206	-0.112398	-0.0912274	-0.0910853	-0.113358	-0.212253	-0.287899	-0.312934					20211206	9.47213
20211207	-0.115791	-0.0947135	-0.0962775	-0.123384	-0.220443	-0.298614	-0.324072					20211207	9.29836
20211208	-0.120053	-0.0978687	-0.101787	-0.132064	-0.23118	-0.312076	-0.335721					20211208	9.1541
20211209	-0.124657	-0.101369	-0.10846	-0.137971	-0.241507	-0.321524	-0.348567					20211209	9.06393
20211210	-0.129444	-0.105276	-0.112806	-0.143233	-0.250424	-0.333197	-0.360914					20211210	8.85082
20211211	-0.134192	-0.109003	-0.117443	-0.148308	-0.257788	-0.344684	-0.374196					20211211	8.69836
20211212	-0.137563	-0.114511	-0.122909	-0.154405	-0.265872	-0.355371	-0.386671					20211212	8.52459
20211213	-0.141513	-0.118693	-0.128318	-0.16077	-0.275945	-0.366153	-0.399067					20211213	8.36557
20211214	-0.146193	-0.123148	-0.133898	-0.1684	-0.283712	-0.377559	-0.412701					20211214	8.23443
20211215	-0.151295	-0.127619	-0.139753	-0.174885	-0.291663	-0.387432	-0.423796					20211215	8.12787
20211216	-0.155231	-0.132378	-0.144714	-0.181708	-0.301023	-0.398704	-0.435223					20211216	8.01148
20211217	-0.159207	-0.136363	-0.149329	-0.187804	-0.311869	-0.409746	-0.447494					20211217	7.85082
20211218	-0.16323	-0.140657	-0.1544	-0.193815	-0.323188	-0.420444	-0.456598					20211218	7.78688
20211219	-0.16496	-0.146219	-0.159382	-0.20055	-0.335064	-0.431641	-0.468329					20211219	7.72787
20211220	-0.168468	-0.150117	-0.16474	-0.206624	-0.343378	-0.441292	-0.483297					20211220	7.63607
20211221	-0.173608	-0.154631	-0.170189	-0.214022	-0.353398	-0.453226	-0.495744					20211221	7.58525
20211222	-0.177847	-0.159956	-0.175349	-0.221006	-0.364135	-0.46616	-0.506915					20211222	7.49672
20211223	-0.1819	-0.164717	-0.181051	-0.226945	-0.376298	-0.479513	-0.522885					20211223	7.54754
20211224	-0.185483	-0.17043	-0.187079	-0.234392	-0.386402	-0.494076	-0.53603					20211224	7.53115
20211225	-0.188601	-0.177209	-0.194052	-0.242139	-0.396984	-0.507531	-0.552555					20211225	7.47213
20211226	-0.191824	-0.181915	-0.200412	-0.250162	-0.409171	-0.521441	-0.568093					20211226	7.42787
20211227	-0.194114	-0.187766	-0.207008	-0.257058	-0.41949	-0.534284	-0.583337					20211227	7.4
20211228	-0.196676	-0.193831	-0.213376	-0.263624	-0.428614	-0.546929	-0.59838					20211228	7.34098
20211229	-0.199709	-0.199821	-0.219856	-0.270779	-0.437926	-0.559978	-0.608163					20211229	7.24918
20211230	-0.202952	-0.205572	-0.227773	-0.278976	-0.448639	-0.573654	-0.61909					20211230	7.11148
20211231	-0.20515	-0.211365	-0.233829	-0.28708	-0.460495	-0.583503	-0.628156					20211231	6.98525
20220101	-0.207007	-0.216879	-0.238632	-0.294388	-0.471411	-0.59534	-0.639132					20220101	6.87705
20220102	-0.20939	-0.222453	-0.245024	-0.30234	-0.481873	-0.604163	-0.649886					20220102	6.8459
20220103	-0.212429	-0.226992	-0.251329	-0.310742	-0.492757	-0.613174	-0.661682					20220103	6.78033
20220104	-0.215426	-0.23231	-0.258135	-0.319116	-0.504127	-0.623079	-0.67053					20220104	6.68853
20220105	-0.218311	-0.238132	-0.26348	-0.326848	-0.514128	-0.633532	-0.682895					20220105	6.58525
20220106	-0.220923	-0.243123	-0.269818	-0.334419	-0.527034	-0.643791	-0.693138					20220106	6.49836
20220107	-0.22392	-0.248648	-0.27671	-0.341567	-0.53825	-0.653252	-0.702773					20220107	6.43771
20220108	-0.226371	-0.255205	-0.283716	-0.349415	-0.548093	-0.660233	-0.714209					20220108	6.37377
20220109	-0.228239	-0.261869	-0.290612	-0.355864	-0.556861	-0.66982	-0.726525					20220109	6.34426
20220110	-0.230799	-0.268845	-0.29859	-0.364238	-0.566225	-0.681527	-0.73315					20220110	6.53443
20220111	-0.232322	-0.275845	-0.306835	-0.370829	-0.573278	-0.693506	-0.738073					20220111	6.78525
20220112	-0.233615	-0.2814	-0.314287	-0.377534	-0.582494	-0.704211	-0.746003					20220112	6.97377
20220113	-0.234459	-0.286508	-0.320163	-0.383663	-0.591229	-0.715359	-0.751985					20220113	7.12295
20220114	-0.23647	-0.292003	-0.324669	-0.390515	-0.597712	-0.722797	-0.757045					20220114	7.18525
20220115	-0.237727	-0.295185	-0.330358	-0.398111	-0.603998	-0.730603	-0.763906					20220115	7.36557
20220116	-0.240051	-0.298465	-0.33489	-0.405463	-0.607508	-0.736364	-0.769192					20220116	7.5377
20220117	-0.240853	-0.302205	-0.340155	-0.412179	-0.612642	-0.745185	-0.778407					20220117	7.70656
20220118	-0.241525	-0.305585	-0.345465	-0.418403	-0.619091	-0.751543	-0.786638					20220118	7.86229
20220119	-0.240545	-0.309504	-0.350508	-0.423117	-0.62416	-0.757533	-0.795269					20220119	7.96885
20220120	-0.240943	-0.31341	-0.355526	-0.428109	-0.627302	-0.763296	-0.802235					20220120	8.10328
20220121	-0.241623	-0.316738	-0.359474	-0.433683	-0.631236	-0.770443	-0.808781					20220121	8.25246
20220122	-0.242005	-0.320371	-0.363972	-0.438314	-0.634673	-0.775133	-0.812806					20220122	8.40328
20220123	-0.243302	-0.32258	-0.367135	-0.442929	-0.639582	-0.779271	-0.818824					20220123	8.39672
20220124	-0.244045	-0.325586	-0.370878	-0.446563	-0.644122	-0.781355	-0.827076					20220124	8.28033
20220125	-0.244136	-0.328132	-0.374406	-0.450829	-0.649744	-0.784719	-0.835572					20220125	8.21148
20220126	-0.244626	-0.330621	-0.377482	-0.4542	-0.654947	-0.785091	-0.841685					20220126	8.14918
20220127	-0.246036	-0.333208	-0.380427	-0.457251	-0.659321	-0.786844	-0.847998					20220127	8.13607
20220128	-0.246791	-0.3355	-0.382986	-0.460159	-0.665654	-0.788853	-0.855795					20220128	8.17869
20220129	-0.246845	-0.337534	-0.385777	-0.465116	-0.668392	-0.788426	-0.864196					20220129	8.32131
20220130	-0.24777	-0.338688	-0.389911	-0.469349	-0.670828	-0.791983	-0.870396					20220130	8.4459
20220131	-0.248489	-0.340383	-0.392943	-0.473349	-0.676659	-0.799721	-0.877217					20220131	8.58525
20220201	-0.249069	-0.341472	-0.396474	-0.477267	-0.678251	-0.802586	-0.88323					20220201	8.75902
20220202	-0.250339	-0.342551	-0.399038	-0.480438	-0.681028	-0.807281	-0.88618					20220202	8.95738
20220203	-0.250751	-0.343292	-0.400909	-0.483385	-0.684688	-0.808444	-0.885895					20220203	9.07705
20220204	-0.250783	-0.34539	-0.403974	-0.48648	-0.682363	-0.811006	-0.879809					20220204	9.1541
20220205	-0.251089	-0.345736	-0.40664	-0.490027	-0.682787	-0.812994	-0.872393					20220205	9.23443
20220206	-0.251386	-0.346131	-0.408878	-0.49432	-0.681626	-0.807675	-0.86578					20220206	9.29016
20220207	-0.251223	-0.343754	-0.411998	-0.496329	-0.682154	-0.802255	-0.858652					20220207	9.34754
20220208	-0.249295	-0.342716	-0.413296	-0.49892	-0.685377	-0.79966	-0.851811					20220208	9.41311
20220209	-0.246823	-0.341968	-0.415026	-0.501209	-0.683732	-0.790199	-0.844624					20220209	9.46721
20220210	-0.245208	-0.340403	-0.417471	-0.502714	-0.680841	-0.780554	-0.840648					20220210	9.57049
20220211	-0.243489	-0.337974	-0.418499	-0.502534	-0.674501	-0.771392	-0.836121					20220211	9.77377
20220212	-0.241644	-0.335279	-0.418644	-0.503694	-0.668908	-0.765569	-0.834782					20220212	9.90656
20220213	-0.240331	-0.333424	-0.419291	-0.505833	-0.663901	-0.759656	-0.8318					20220213	10.0262
20220214	-0.238611	-0.333003	-0.422363	-0.505773	-0.660974	-0.755379	-0.829292					20220214	10.1475
20220215	-0.23769	-0.332631	-0.424225	-0.506004	-0.660516	-0.751983	-0.823732					20220215	10.2902
20220216	-0.238277	-0.328929	-0.422389	-0.509576	-0.657355	-0.74697	-0.818428					20220216	10.4295
20220217	-0.237843	-0.326467	-0.422373	-0.51207	-0.653433	-0.742752	-0.817197					20220217	10.5197
20220218	-0.237287	-0.323289	-0.422543	-0.51316	-0.64691	-0.736072	-0.811735					20220218	10.6033
20220219	-0.236628	-0.321724	-0.421171	-0.514665	-0.638174	-0.732282	-0.803605					20220219	10.7443
20220220	-0.235812	-0.321614	-0.419315	-0.516376	-0.632752	-0.728582	-0.796036					20220220	10.923
20220221	-0.234399	-0.321108	-0.417474	-0.518082	-0.628301	-0.725342	-0.791119					20220221	11.082
20220222	-0.232429	-0.320223	-0.41509	-0.520625	-0.623456	-0.722799	-0.788437					20220222	11.2049
20220223	-0.228609	-0.319008	-0.41419	-0.520633	-0.6174	-0.717197	-0.784663					20220223	11.4033
20220224	-0.225829	-0.318136	-0.411751	-0.51983	-0.609659	-0.70818	-0.778192					20220224	11.6459
20220225	-0.224514	-0.316739	-0.410188	-0.518643	-0.601901	-0.698256	-0.772356					20220225	11.8295
20220226	-0.223167	-0.315286	-0.409474	-0.515688	-0.597	-0.68794	-0.763152					20220226	11.941
20220227	-0.221033	-0.312551	-0.406442	-0.511051	-0.592785	-0.677572	-0.751407					20220227	12.0902
20220228	-0.21811	-0.309704	-0.402966	-0.507639	-0.585693	-0.670628	-0.740579					20220228	12.2869
20220301	-0.21404	-0.309271	-0.401073	-0.505011	-0.578963	-0.664664	-0.736058					20220301	12.5213
20220302	-0.212094	-0.308385	-0.399975	-0.500891	-0.574858	-0.658466	-0.727589					20220302	12.6433
20220303	-0.210417	-0.307356	-0.397712	-0.495987	-0.566568	-0.650822	-0.716224					20220303	12.7441
20220304	-0.207656	-0.306671	-0.395027	-0.490789	-0.559488	-0.645875	-0.706468					20220304	12.7983
20220305	-0.204029	-0.303176	-0.391699	-0.48718	-0.554333	-0.640971	-0.700066					20220305	12.907
20220306	-0.201446	-0.300199	-0.387912	-0.482597	-0.547549	-0.636705	-0.692188					20220306	13.0589
20220307	-0.199142	-0.297318	-0.38483	-0.477632	-0.541275	-0.632333	-0.685342					20220307	13.2018
20220308	-0.197407	-0.294904	-0.382748	-0.473621	-0.534707	-0.625267	-0.679678					20220308	13.3481
20220309	-0.195296	-0.291692	-0.381776	-0.469393	-0.526885	-0.617285	-0.671234					20220309	13.4208
20220310	-0.193904	-0.288304	-0.379432	-0.465181	-0.51885	-0.608153	-0.662416					20220310	13.5058
20220311	-0.192334	-0.284532	-0.375751	-0.462892	-0.510781	-0.599388	-0.654032					20220311	13.5725
20220312	-0.191256	-0.280703	-0.37171	-0.461736	-0.504649	-0.591003	-0.6469					20220312	13.518
20220313	-0.190563	-0.276921	-0.367742	-0.459084	-0.497383	-0.584634	-0.638841					20220313	13.4122
20220314	-0.190669	-0.274097	-0.364256	-0.455166	-0.489427	-0.576974	-0.631499					20220314	13.3875
20220315	-0.190091	-0.270844	-0.360779	-0.451538	-0.481625	-0.569742	-0.624082					20220315	13.3745
20220316	-0.189525	-0.267884	-0.357319	-0.447499	-0.476784	-0.56123	-0.615395					20220316	13.4
20220317	-0.188179	-0.266736	-0.35428	-0.443124	-0.468814	-0.551832	-0.606826					20220317	13.3978
20220318	-0.18508	-0.26584	-0.35131	-0.437997	-0.460067	-0.542381	-0.59813					20220318	13.4091
20220319	-0.182863	-0.263189	-0.348457	-0.432766	-0.451898	-0.531181	-0.588167					20220319	13.414
20220320	-0.180488	-0.260268	-0.345659	-0.427151	-0.445958	-0.523941	-0.578491					20220320	13.4619
20220321	-0.177926	-0.258582	-0.342023	-0.422119	-0.442739	-0.518626	-0.56932					20220321	13.578
20220322	-0.176297	-0.256899	-0.338655	-0.417007	-0.442057	-0.508838	-0.5607					20220322	13.6575
20220323	-0.173568	-0.255571	-0.335293	-0.412642	-0.433096	-0.49874	-0.553076					20220323	13.6872
20220324	-0.170152	-0.252863	-0.331395	-0.408619	-0.426016	-0.490608	-0.548973					20220324	13.6947
20220325	-0.166842	-0.249521	-0.327271	-0.404877	-0.418698	-0.483481	-0.542031					20220325	13.8432
20220326	-0.161994	-0.24572	-0.324603	-0.400546	-0.416774	-0.476986	-0.532946					20220326	14.0972
20220327	-0.157467	-0.242576	-0.321793	-0.395227	-0.414925	-0.471612	-0.522898					20220327	14.38
20220328	-0.153798	-0.240612	-0.318724	-0.389164	-0.408511	-0.465192	-0.516323					20220328	14.6735
20220329	-0.151495	-0.238818	-0.315353	-0.385653	-0.402959	-0.459471	-0.511149					20220329	14.9212
20220330	-0.149003	-0.236934	-0.313595	-0.381356	-0.398841	-0.453627	-0.501437					20220330	15.1438
20220331	-0.146644	-0.233969	-0.310141	-0.37792	-0.396924	-0.448984	-0.49337					20220331	15.2645

## Sheet: Figure 3d
Residual dv/v												Precipitation curve
[truncated: 996 more rows]

## Sheet: Figure 4a
Inverted water content change							Modeled water content change
[truncated: 8,459 more rows]

[truncated: 1 more sheets: Figure 4b]
